# Supplementary material for: Genetic Profiling of the Full-Length tprK Gene in Patients with Primary and Secondary Syphilis
Source: Microbiol Spectr. 2023 Apr 10;11(3):e04931-22. doi: 10.1128/spectrum.04931-22 (PMC10269439; doi:10.1128/spectrum.04931-22)
Supplement: Supplemental file 2 — Table S3. Download spectrum.04931-22-s0002.xlsx, XLSX file, 0.05 MB [file spectrum.04931-22-s0002.xlsx]

## Sheet: Table S3A
Table S3. The obtained full-length tprK sequences in the study. (A) from primary syphilis samples (B) from secondary syphilis samples
Name	Sequence	Count	Frequency
X-1 seq1_2764	ATGATTGACCCATCTGCCACTTCCCGGTATGGTTCCCCACGTTTAGTTAGTAATGGTTTTCGGCATCGGAGAAAAGTGGTGTATCAGCGGGTAGGGCACAGGCGATTTTCTCTCATTTTCTTTTTCGTTGTGGTTCTGGGGCGGTCCCCGCGGCTGTGGGCTCAGGTTTCGTTCACCCCGGATATTGAAGGCTATGCGGAGCTGGCCTGGGGCATTGCATCCGATGGTGGCGCCGGAGCCCTCAAGCATGGATTTAAGACTACTACTGATTTTAAGATTGTGTTCCCCATTGTGGCAAAGAAGGATTTCAAGTACCGCGGTGAGGGGAATGTCTATGCGGAAATTAATGTTAAAGCGTTGAAGTTGAGTTTAGAGTCAAATGGTGGAGCAAAGTTTGAC…	2764	81.9692
X-1 seq3_164	ATGATTGACCCATCTGCCACTTCCCGGTATGGTTCCCCACGTTTAGTTAGTAATGGTTTTCGGCATCGGAGAAAAGTGGTGTATCAGCGGGTAGGGCACAGGCGATTTTCTCTCATTTTCTTTTTCGTTGTGGTTCTGGGGCGGTCCCCGCGGCTGTGGGCTCAGGTTTCGTTCACCCCGGATATTGAAGGCTATGCGGAGCTGGCCTGGGGCATTGCATCCGATGGTGGCGCCGGAGCCCTCAAGCATGGATTTAAGACTACTACTGATTTTAAGATTGTGTTCCCCATTGTGGCAAAGAAGGATTTCAAGTACCGCGGTGAGGGGAATGTCTATGCGGAAATTAATGTTAAAGCGTTGAAGTTGAGTTTAGAGTCAAATGGTGGAGCAAAGTTTGAC…	164	4.86358
X-1 seq4_49	ATGATTGACCCATCTGCCACTTCCCGGTATGGTTCCCCACGTTTAGTTAGTAATGGTTTTCGGCATCGGAGAAAAGTGGTGTATCAGCGGGTAGGGCACAGGCGATTTTCTCTCATTTTCTTTTTCGTTGTGGTTCTGGGGCGGTCCCCGCGGCTGTGGGCTCAGGTTTCGTTCACCCCGGATATTGAAGGCTATGCGGAGCTGGCCTGGGGCATTGCATCCGATGGTGGCGCCGGAGCCCTCAAGCATGGATTTAAGACTACTACTGATTTTAAGATTGTGTTCCCCATTGTGGCAAAGAAGGATTTCAAGTACCGCGGTGAGGGGAATGTCTATGCGGAAATTAATGTTAAAGCGTTGAAGTTGAGTTTAGAGTCAAATGGTGGAGCAAAGTTTGAC…	49	1.45314
X-1 seq8_44	ATGATTGACCCATCTGCCACTTCCCGGTATGGTTCCCCACGTTTAGTTAGTAATGGTTTTCGGCATCGGAGAAAAGTGGTGTATCAGCGGGTAGGGCACAGGCGATTTTCTCTCATTTTCTTTTTCGTTGTGGTTCTGGGGCGGTCCCCGCGGCTGTGGGCTCAGGTTTCGTTCACCCCGGATATTGAAGGCTATGCGGAGCTGGCCTGGGGCATTGCATCCGATGGTGGCGCCGGAGCCCTCAAGCATGGATTTAAGACTACTACTGATTTTAAGATTGTGTTCCCCATTGTGGCAAAGAAGGATTTCAAGTACCGCGGTGAGGGGAATGTCTATGCGGAAATTAATGTTAAAGCGTTGAAGTTGAGTTTAGAGTCAAATGGTGGAGCAAAGTTTGAC…	44	1.30486
X-1 seq15_59	ATGATTGACCCATCTGCCACTTCCCGGTATGGTTCCCCACGTTTAGTTAGTAATGGTTTTCGGCATCGGAGAAAAGTGGTGTATCAGCGGGTAGGGCACAGGCGATTTTCTCTCATTTTCTTTTTCGTTGTGGTTCTGGGGCGGTCCCCGCGGCTGTGGGCTCAGGTTTCGTTCACCCCGGATATTGAAGGCTATGCGGAGCTGGCCTGGGGCATTGCATCCGATGGTGGCGCCGGAGCCCTCAAGCATGGATTTAAGACTACTACTGATTTTAAGATTGTGTTCCCCATTGTGGCAAAGAAGGATTTCAAGTACCGCGGTGAGGGGAATGTCTATGCGGAAATTAATGTTAAAGCGTTGAAGTTGAGTTTAGAGTCAAATGGTGGAGCAAAGTTTGAC…	59	1.7497
X-1 seq19_52	ATGATTGACCCATCTGCCACTTCCCGGTATGGTTCCCCACGTTTAGTTAGTAATGGTTTTCGGCATCGGAGAAAAGTGGTGTATCAGCGGGTAGGGCACAGGCGATTTTCTCTCATTTTCTTTTTCGTTGTGGTTCTGGGGCGGTCCCCGCGGCTGTGGGCTCAGGTTTCGTTCACCCCGGATATTGAAGGCTATGCGGAGCTGGCCTGGGGCATTGCATCCGATGGTGGCGCCGGAGCCCTCAAGCATGGATTTAAGACTACTACTGATTTTAAGATTGTGTTCCCCATTGTGGCAAAGAAGGATTTCAAGTACCGCGGTGAGGGGAATGTCTATGCGGAAATTAATGTTAAAGCGTTGAAGTTGAGTTTAGAGTCAAATGGTGGAGCAAAGTTTGAC…	52	1.54211
X-1 seq20_144	ATGATTGACCCATCTGCCACTTCCCGGTATGGTTCCCCACGTTTAGTTAGTAATGGTTTTCGGCATCGGAGAAAAGTGGTGTATCAGCGGGTAGGGCACAGGCGATTTTCTCTCATTTTCTTTTTCGTTGTGGTTCTGGGGCGGTCCCCGCGGCTGTGGGCTCAGGTTTCGTTCACCCCGGATATTGAAGGCTATGCGGAGCTGGCCTGGGGCATTGCATCCGATGGTGGCGCCGGAGCCCTCAAGCATGGATTTAAGACTACTACTGATTTTAAGATTGTGTTCCCCATTGTGGCAAAGAAGGATTTCAAGTACCGCGGTGAGGGGAATGTCTATGCGGAAATTAATGTTAAAGCGTTGAAGTTGAGTTTAGAGTCAAATGGTGGAGCAAAGTTTGAC…	144	4.27046
X-1 seq22_73	ATGATTGACCCATCTGCCACTTCCCGGTATGGTTCCCCACGTTTAGTTAGTAATGGTTTTCGGCATCGGAGAAAAGTGGTGTATCAGCGGGTAGGGCACAGGCGATTTTCTCTCATTTTCTTTTTCGTTGTGGTTCTGGGGCGGTCCCCGCGGCTGTGGGCTCAGGTTTCGTTCACCCCGGATATTGAAGGCTATGCGGAGCTGGCCTGGGGCATTGCATCCGATGGTGGCGCCGGAGCCCTCAAGCATGGATTTAAGACTACTACTGATTTTAAGATTGTGTTCCCCATTGTGGCAAAGAAGGATTTCAAGTACCGCGGTGAGGGGAATGTCTATGCGGAAATTAATGTTAAAGCGTTGAAGTTGAGTTTAGAGTCAAATGGTGGAGCAAAGTTTGAC…	73	2.16489
X-1 seq27_23	ATGATTGACCCATCTGCCACTTCCCGGTATGGTTCCCCACGTTTAGTTAGTAATGGTTTTCGGCATCGGAGAAAAGTGGTGTATCAGCGGGTAGGGCACAGGCGATTTTCTCTCATTTTCTTTTTCGTTGTGGTTCTGGGGCGGTCCCCGCGGCTGTGGGCTCAGGTTTCGTTCACCCCGGATATTGAAGGCTATGCGGAGCTGGCCTGGGGCATTGCATCCGATGGTGGCGCCGGAGCCCTCAAGCATGGATTTAAGACTACTACTGATTTTAAGATTGTGTTCCCCATTGTGGCAAAGAAGGATTTCAAGTACCGCGGTGAGGGGAATGTCTATGCGGAAATTAATGTTAAAGCGTTGAAGTTGAGTTTAGAGTCAAATGGTGGAGCAAAGTTTGAC…	23	0.682088
X-2 seq1_3822	ATGATTGACCCATCTGCCACTTCCCGGTATGGTTCCCCACGTTTAGTTAGTAATGGTTTTCGGCATCGGAGAAAAGTGGTGTATCAGCGGGTAGGGCACAGGCGATTTTCTCTCATTTTCTTTTTCGTTGTGGTTCTGGGGCGGTCCCCGCGGCTGTGGGCTCAGGTTTCGTTCACCCCGGATATTGAAGGCTATGCGGAGCTGGCCTGGGGCATTGCATCCGATGGTGGCGCCATCAAGCATGGATTTAAGACTACTACTGATTTTAAGATTGTGTTCCCCATTGTGGCAAAGAAGGATTTCAAGTACCGCGGTGAGGGGAATGTCTATGCGGAAATTAATGTTAAAGCGTTGAAGTTGAGTTTAGAGTCAAATGGTGGAGCAAAGTTTGACACGAAG…	3822	73.67
X-2 seq4_240	ATGATTGACCCATCTGCCACTTCCCGGTATGGTTCCCCACGTTTAGTTAGTAATGGTTTTCGGCATCGGAGAAAAGTGGTGTATCAGCGGGTAGGGCACAGGCGATTTTCTCTCATTTTCTTTTTCGTTGTGGTTCTGGGGCGGTCCCCGCGGCTGTGGGCTCAGGTTTCGTTCACCCCGGATATTGAAGGCTATGCGGAGCTGGCCTGGGGCATTGCATCCGATGGTGGCGCCATCAAGCATGGATTTAAGACTACTACTGATTTTAAGATTGTGTTCCCCATTGTGGCAAAGAAGGATTTCAAGTACCGCGGTGAGGGGAATGTCTATGCGGAAATTAATGTTAAAGCGTTGAAGTTGAGTTTAGAGTCAAATGGTGGAGCAAAGTTTGACACGAAG…	240	4.62606
X-2 seq9_122	ATGATTGACCCATCTGCCACTTCCCGGTATGGTTCCCCACGTTTAGTTAGTAATGGTTTTCGGCATCGGAGAAAAGTGGTGTATCAGCGGGTAGGGCACAGGCGATTTTCTCTCATTTTCTTTTTCGTTGTGGTTCTGGGGCGGTCCCCGCGGCTGTGGGCTCAGGTTTCGTTCACCCCGGATATTGAAGGCTATGCGGAGCTGGCCTGGGGCATTGCATCCGATGGTGGCGCCATCAAGCATGGATTTAAGACTACTACTGATTTTAAGATTGTGTTCCCCATTGTGGCAAAGAAGGATTTCAAGTACCGCGGTGAGGGGAATGTCTATGCGGAAATTAATGTTAAAGCGTTGAAGTTGAGTTTAGAGTCAAATGGTGGAGCAAAGTTTGACACGAAG…	122	2.35158
X-2 seq10_153	ATGATTGACCCATCTGCCACTTCCCGGTATGGTTCCCCACGTTTAGTTAGTAATGGTTTTCGGCATCGGAGAAAAGTGGTGTATCAGCGGGTAGGGCACAGGCGATTTTCTCTCATTTTCTTTTTCGTTGTGGTTCTGGGGCGGTCCCCGCGGCTGTGGGCTCAGGTTTCGTTCACCCCGGATATTGAAGGCTATGCGGAGCTGGCCTGGGGCATTGCATCCGATGGTGGCGCCATCAAGCATGGATTTAAGACTACTACTGATTTTAAGATTGTGTTCCCCATTGTGGCAAAGAAGGATTTCAAGTACCGCGGTGAGGGGAATGTCTATGCGGAAATTAATGTTAAAGCGTTGAAGTTGAGTTTAGAGTCAAATGGTGGAGCAAAGTTTGACACGAAG…	153	2.94911
X-2 seq11_81	ATGATTGACCCATCTGCCACTTCCCGGTATGGTTCCCCACGTTTAGTTAGTAATGGTTTTCGGCATCGGAGAAAAGTGGTGTATCAGCGGGTAGGGCACAGGCGATTTTCTCTCATTTTCTTTTTCGTTGTGGTTCTGGGGCGGTCCCCGCGGCTGTGGGCTCAGGTTTCGTTCACCCCGGATATTGAAGGCTATGCGGAGCTGGCCTGGGGCATTGCATCCGATGGTGGCGCCATCAAGCATGGATTTAAGACTACTACTGATTTTAAGATTGTGTTCCCCATTGTGGCAAAGAAGGATTTCAAGTACCGCGGTGAGGGGAATGTCTATGCGGAAATTAATGTTAAAGCGTTGAAGTTGAGTTTAGAGTCAAATGGTGGAGCAAAGTTTGACACGAAG…	81	1.5613
X-2 seq13_51	ATGATTGACCCATCTGCCACTTCCCGGTATGGTTCCCCACGTTTAGTTAGTAATGGTTTTCGGCATCGGAGAAAAGTGGTGTATCAGCGGGTAGGGCACAGGCGATTTTCTCTCATTTTCTTTTTCGTTGTGGTTCTGGGGCGGTCCCCGCGGCTGTGGGCTCAGGTTTCGTTCACCCCGGATATTGAAGGCTATGCGGAGCTGGCCTGGGGCATTGCATCCGATGGTGGCGCCATCAAGCATGGATTTAAGACTACTACTGATTTTAAGATTGTGTTCCCCATTGTGGCAAAGAAGGATTTCAAGTACCGCGGTGAGGGGAATGTCTATGCGGAAATTAATGTTAAAGCGTTGAAGTTGAGTTTAGAGTCAAATGGTGGAGCAAAGTTTGACACGAAG…	51	0.983038
X-2 seq21_82	ATGATTGACCCATCTGCCACTTCCCGGTATGGTTCCCCACGTTTAGTTAGTAATGGTTTTCGGCATCGGAGAAAAGTGGTGTATCAGCGGGTAGGGCACAGGCGATTTTCTCTCATTTTCTTTTTCGTTGTGGTTCTGGGGCGGTCCCCGCGGCTGTGGGCTCAGGTTTCGTTCACCCCGGATATTGAAGGCTATGCGGAGCTGGCCTGGGGCATTGCATCCGATGGTGGCGCCATCAAGCATGGATTTAAGACTACTACTGATTTTAAGATTGTGTTCCCCATTGTGGCAAAGAAGGATTTCAAGTACCGCGGTGAGGGGAATGTCTATGCGGAAATTAATGTTAAAGCGTTGAAGTTGAGTTTAGAGTCAAATGGTGGAGCAAAGTTTGACACGAAG…	82	1.58057
X-2 seq24_28	ATGATTGACCCATCTGCCACTTCCCGGTATGGTTCCCCACGTTTAGTTAGTAATGGTTTTCGGCATCGGAGAAAAGTGGTGTATCAGCGGGTAGGGCACAGGCGATTTTCTCTCATTTTCTTTTTCGTTGTGGTTCTGGGGCGGTCCCCGCGGCTGTGGGCTCAGGTTTCGTTCACCCCGGATATTGAAGGCTATGCGGAGCTGGCCTGGGGCATTGCATCCGATGGTGGCGCCATCAAGCATGGATTTAAGACTACTACTGATTTTAAGATTGTGTTCCCCATTGTGGCAAAGAAGGATTTCAAGTACCGCGGTGAGGGGAATGTCTATGCGGAAATTAATGTTAAAGCGTTGAAGTTGAGTTTAGAGTCAAATGGTGGAGCAAAGTTTGACACGAAG…	28	0.539707
X-2 seq25_67	ATGATTGACCCATCTGCCACTTCCCGGTATGGTTCCCCACGTTTAGTTAGTAATGGTTTTCGGCATCGGAGAAAAGTGGTGTATCAGCGGGTAGGGCACAGGCGATTTTCTCTCATTTTCTTTTTCGTTGTGGTTCTGGGGCGGTCCCCGCGGCTGTGGGCTCAGGTTTCGTTCACCCCGGATATTGAAGGCTATGCGGAGCTGGCCTGGGGCATTGCATCCGATGGTGGCGCCATCAAGCATGGATTTAAGACTACTACTGATTTTAAGATTGTGTTCCCCATTGTGGCAAAGAAGGATTTCAAGTACCGCGGTGAGGGGAATGTCTATGCGGAAATTAATGTTAAAGCGTTGAAGTTGAGTTTAGAGTCAAATGGTGGAGCAAAGTTTGACACGAAG…	67	1.29144
X-2 seq29_42	ATGATTGACCCATCTGCCACTTCCCGGTATGGTTCCCCACGTTTAGTTAGTAATGGTTTTCGGCATCGGAGAAAAGTGGTGTATCAGCGGGTAGGGCACAGGCGATTTTCTCTCATTTTCTTTTTCGTTGTGGTTCTGGGGCGGTCCCCGCGGCTGTGGGCTCAGGTTTCGTTCACCCCGGATATTGAAGGCTATGCGGAGCTGGCCTGGGGCATTGCATCCGATGGTGGCGCCATCAAGCATGGATTTAAGACTACTACTGATTTTAAGATTGTGTTCCCCATTGTGGCAAAGAAGGATTTCAAGTACCGCGGTGAGGGGAATGTCTATGCGGAAATTAATGTTAAAGCGTTGAAGTTGAGTTTAGAGTCAAATGGTGGAGCAAAGTTTGACACGAAG…	42	0.809561
X-2 seq33_54	ATGATTGACCCATCTGCCACTTCCCGGTATGGTTCCCCACGTTTAGTTAGTAATGGTTTTCGGCATCGGAGAAAAGTGGTGTATCAGCGGGTAGGGCACAGGCGATTTTCTCTCATTTTCTTTTTCGTTGTGGTTCTGGGGCGGTCCCCGCGGCTGTGGGCTCAGGTTTCGTTCACCCCGGATATTGAAGGCTATGCGGAGCTGGCCTGGGGCATTGCATCCGATGGTGGCGCCATCAAGCATGGATTTAAGACTACTACTGATTTTAAGATTGTGTTCCCCATTGTGGCAAAGAAGGATTTCAAGTACCGCGGTGAGGGGAATGTCTATGCGGAAATTAATGTTAAAGCGTTGAAGTTGAGTTTAGAGTCAAATGGTGGAGCAAAGTTTGACACGAAG…	54	1.04086
X-2 seq35_47	ATGATTGACCCATCTGCCACTTCCCGGTATGGTTCCCCACGTTTAGTTAGTAATGGTTTTCGGCATCGGAGAAAAGTGGTGTATCAGCGGGTAGGGCACAGGCGATTTTCTCTCATTTTCTTTTTCGTTGTGGTTCTGGGGCGGTCCCCGCGGCTGTGGGCTCAGGTTTCGTTCACCCCGGATATTGAAGGCTATGCGGAGCTGGCCTGGGGCATTGCATCCGATGGTGGCGCCATCAAGCATGGATTTAAGACTACTACTGATTTTAAGATTGTGTTCCCCATTGTGGCAAAGAAGGATTTCAAGTACCGCGGTGAGGGGAATGTCTATGCGGAAATTAATGTTAAAGCGTTGAAGTTGAGTTTAGAGTCAAATGGTGGAGCAAAGTTTGACACGAAG…	47	0.905937
X-2 seq36_66	ATGATTGACCCATCTGCCACTTCCCGGTATGGTTCCCCACGTTTAGTTAGTAATGGTTTTCGGCATCGGAGAAAAGTGGTGTATCAGCGGGTAGGGCACAGGCGATTTTCTCTCATTTTCTTTTTCGTTGTGGTTCTGGGGCGGTCCCCGCGGCTGTGGGCTCAGGTTTCGTTCACCCCGGATATTGAAGGCTATGCGGAGCTGGCCTGGGGCATTGCATCCGATGGTGGCGCCATCAAGCATGGATTTAAGACTACTACTGATTTTAAGATTGTGTTCCCCATTGTGGCAAAGAAGGATTTCAAGTACCGCGGTGAGGGGAATGTCTATGCGGAAATTAATGTTAAAGCGTTGAAGTTGAGTTTAGAGTCAAATGGTGGAGCAAAGTTTGACACGAAG…	66	1.27217
X-2 seq48_46	ATGATTGACCCATCTGCCACTTCCCGGTATGGTTCCCCACGTTTAGTTAGTAATGGTTTTCGGCATCGGAGAAAAGTGGTGTATCAGCGGGTAGGGCACAGGCGATTTTCTCTCATTTTCTTTTTCGTTGTGGTTCTGGGGCGGTCCCCGCGGCTGTGGGCTCAGGTTTCGTTCACCCCGGATATTGAAGGCTATGCGGAGCTGGCCTGGGGCATTGCATCCGATGGTGGCGCCATCAAGCATGGATTTAAGACTACTACTGATTTTAAGATTGTGTTCCCCATTGTGGCAAAGAAGGATTTCAAGTACCGCGGTGAGGGGAATGTCTATGCGGAAATTAATGTTAAAGCGTTGAAGTTGAGTTTAGAGTCAAATGGTGGAGCAAAGTTTGACACGAAG…	46	0.886662
X-2 seq49_35	ATGATTGACCCATCTGCCACTTCCCGGTATGGTTCCCCACGTTTAGTTAGTAATGGTTTTCGGCATCGGAGAAAAGTGGTGTATCAGCGGGTAGGGCACAGGCGATTTTCTCTCATTTTCTTTTTCGTTGTGGTTCTGGGGCGGTCCCCGCGGCTGTGGGCTCAGGTTTCGTTCACCCCGGATATTGAAGGCTATGCGGAGCTGGCCTGGGGCATTGCATCCGATGGTGGCGCCATCAAGCATGGATTTAAGACTACTACTGATTTTAAGATTGTGTTCCCCATTGTGGCAAAGAAGGATTTCAAGTACCGCGGTGAGGGGAATGTCTATGCGGAAATTAATGTTAAAGCGTTGAAGTTGAGTTTAGAGTCAAATGGTGGAGCAAAGTTTGACACGAAG…	35	0.674634
X-2 seq55_27	ATGATTGACCCATCTGCCACTTCCCGGTATGGTTCCCCACGTTTAGTTAGTAATGGTTTTCGGCATCGGAGAAAAGTGGTGTATCAGCGGGTAGGGCACAGGCGATTTTCTCTCATTTTCTTTTTCGTTGTGGTTCTGGGGCGGTCCCCGCGGCTGTGGGCTCAGGTTTCGTTCACCCCGGATATTGAAGGCTATGCGGAGCTGGCCTGGGGCATTGCATCCGATGGTGGCGCCATCAAGCATGGATTTAAGACTACTACTGATTTTAAGATTGTGTTCCCCATTGTGGCAAAGAAGGATTTCAAGTACCGCGGTGAGGGGAATGTCTATGCGGAAATTAATGTTAAAGCGTTGAAGTTGAGTTTAGAGTCAAATGGTGGAGCAAAGTTTGACACGAAG…	27	0.520432
X-2 seq56_58	ATGATTGACCCATCTGCCACTTCCCGGTATGGTTCCCCACGTTTAGTTAGTAATGGTTTTCGGCATCGGAGAAAAGTGGTGTATCAGCGGGTAGGGCACAGGCGATTTTCTCTCATTTTCTTTTTCGTTGTGGTTCTGGGGCGGTCCCCGCGGCTGTGGGCTCAGGTTTCGTTCACCCCGGATATTGAAGGCTATGCGGAGCTGGCCTGGGGCATTGCATCCGATGGTGGCGCCATCAAGCATGGATTTAAGACTACTACTGATTTTAAGATTGTGTTCCCCATTGTGGCAAAGAAGGATTTCAAGTACCGCGGTGAGGGGAATGTCTATGCGGAAATTAATGTTAAAGCGTTGAAGTTGAGTTTAGAGTCAAATGGTGGAGCAAAGTTTGACACGAAG…	58	1.11796
X-2 seq58_22	ATGATTGACCCATCTGCCACTTCCCGGTATGGTTCCCCACGTTTAGTTAGTAATGGTTTTCGGCATCGGAGAAAAGTGGTGTATCAGCGGGTAGGGCACAGGCGATTTTCTCTCATTTTCTTTTTCGTTGTGGTTCTGGGGCGGTCCCCGCGGCTGTGGGCTCAGGTTTCGTTCACCCCGGATATTGAAGGCTATGCGGAGCTGGCCTGGGGCATTGCATCCGATGGTGGCGCCATCAAGCATGGATTTAAGACTACTACTGATTTTAAGATTGTGTTCCCCATTGTGGCAAAGAAGGATTTCAAGTACCGCGGTGAGGGGAATGTCTATGCGGAAATTAATGTTAAAGCGTTGAAGTTGAGTTTAGAGTCAAATGGTGGAGCAAAGTTTGACACGAAG…	22	0.424056
X-2 seq60_30	ATGATTGACCCATCTGCCACTTCCCGGTATGGTTCCCCACGTTTAGTTAGTAATGGTTTTCGGCATCGGAGAAAAGTGGTGTATCAGCGGGTAGGGCACAGGCGATTTTCTCTCATTTTCTTTTTCGTTGTGGTTCTGGGGCGGTCCCCGCGGCTGTGGGCTCAGGTTTCGTTCACCCCGGATATTGAAGGCTATGCGGAGCTGGCCTGGGGCATTGCATCCGATGGTGGCGCCATCAAGCATGGATTTAAGACTACTACTGATTTTAAGATTGTGTTCCCCATTGTGGCAAAGAAGGATTTCAAGTACCGCGGTGAGGGGAATGTCTATGCGGAAATTAATGTTAAAGCGTTGAAGTTGAGTTTAGAGTCAAATGGTGGAGCAAAGTTTGACACGAAG…	30	0.578258
X-2 seq63_37	ATGATTGACCCATCTGCCACTTCCCGGTATGGTTCCCCACGTTTAGTTAGTAATGGTTTTCGGCATCGGAGAAAAGTGGTGTATCAGCGGGTAGGGCACAGGCGATTTTCTCTCATTTTCTTTTTCGTTGTGGTTCTGGGGCGGTCCCGCGCGCTGTGGGCTCAGGTTTCGTTCACCCCGGATATTGAAGGCTATGCGGAGCTGGCCTGGGGCATTGCATCCGATGGTGGCGCCATCAAGCATGGATTTAAGACTACTACTGATTTTAAGATTGTGTTCCCCATTGTGGCAAAGAAGGATTTCAAGTACCGCGGTGAGGGGAATGTCTATGCGGAAATTAATGTTAAAGCGTTGAAGTTGAGTTTAGAGTCAAATGGTGGAGCAAAGTTTGACACGAAG…	37	0.713184
X-2 seq64_13	ATGATTGACCCATCTGCCACTTCCCGGTATGGTTCCCCACGTTTAGTTAGTAATGGTTTTCGGCATCGGAGAAAAGTGGTGTATCAGCGGGTAGGGCACAGGCGATTTTCTCTCATTTTCTTTTTCGTGTGTGTTCTGGGGCGGTCCCCGCGGCTGTGGGCTCAGGTTTCGTTCACCCCGGATATTGAAGGCTATGCGGAGCTGGCCTGGGGCATTGCATCCGATGGTGGCGCCATCAAGCATGGATTTAAGACTACTACTGATTTTAAGATTGTGTTCCCCATTGTGGCAAAGAAGGATTTCAAGTACCGCGGTGAGGGGAATGTCTATGCGGAAATTAATGTTAAAGCGTTGAAGTTGAGTTTAGAGTCAAATGGTGGAGCAAAGTTTGACACGAAG…	13	0.250578
X-2 seq79_27	ATGATTGACCCATCTGCCACTTCCCGGTATGGTTCCCCACGTTTAGTTAGTAATGGTTTTCGGCATCGGAGAAAAGTGGTGTATCAGCGGGTAGGGCACAGGCGATTTTCTCTCATTTTCTTTTTCGTTGTGGTTCTGGGGCGGTCCCCGCGGCTGTGGGCTCAGGTTTCGTTCACCCCGGATATTGAAGGCTATGCGGAGCTGGCCTGGGGCATTGCATCCGATGGTGGCGCCATCAAGCATGGATTTAAGACTACTACTGATTTTAAGATTGTGTTCCCCATTGTGGCAAAGAAGGATTTCAAGTACCGCGGTGAGGGGAATGTCTATGCGGAAATTAATGTTAAAGCGTTGAAGTTGAGTTTAGAGTCAAATGGTGGAGCAAAGTTTGACACGAAG…	27	0.520432
X-2 seq80_14	ATGATTGACCCATCTGCCACTTCCCGGTATGGTTCCCCACGTTTAGTTAGTAATGGTTTTCGGCATCGGAGAAAAGTGGTGTATCAGCGGGTAGGGCACAGGCGATTTTCTCTCATTTTCTTTTTCGTTGTGGTTCTGGGGCGGTCCCCGCGGCTGTGGGCTCAGGTTTCGTTCACCCCGGATATTGAAGGCTATGCGGAGCTGGCCTGGGGCATTGCATCCGATGGTGGCGCCATCAAGCATGGATTTAAGACTACTACTGATTTTAAGATTGTGTTCCCCATTGTGGCAAAGAAGGATTTCAAGTACCGCGGTGAGGGGAATGTCTATGCGGAAATTAATGTTAAAGCGTTGAAGTTGAGTTTAGAGTCAAATGGTGGAGCAAAGTTTGACACGAAG…	14	0.269854
X-2 seq92_24	ATGATTGACCCATCTGCCACTTCCCGGTATGGTTCCCCACGTTTAGTTAGTAATGGTTTTCGGCATCGGAGAAAAGTGGTGTATCAGCGGGTAGGGCACAGGCGATTTTCTCTCATTTTCTTTTTCGTTGTGGTTCTGGGGCGGTCCCCGCGGCTGTGGGCTCAGGTTTCGTTCACCCCGGATATTGAAGGCTATGCGGAGCTGGCCTGGGGCATTGCATCCGATGGTGGCGCCATCAAGCATGGATTTAAGACTACTACTGATTTTAAGATTGTGTTCCCCATTGTGGCAAAGAAGGATTTCAAGTACCGCGGTGAGGGGAATGTCTATGCGGAAATTAATGTTAAAGCGTTGAAGTTGAGTTTAGAGTCAAATGGTGGAGCAAAGTTTGACACGAAG…	24	0.462606
X-3 seq1_4038	ATGATTGACCCATCTGCCACTTCCCGGTATGGTTCCCCACGTTTAGTTAGTAATGGTTTTCGGCATCGGAGAAAAGTGGTGTATCAGCGGGTAGGGCACAGGCGATTTTCTCTCATTTTCTTTTTCGTTGTGGTTCTGGGGCGGTCCCCGCGGCTGTGGGCTCAGGTTTCGTTCACCCCGGATATTGAAGGCTATGCGGAGCTGGCCTGGGGCATTGCATCCGATGGTGGCGCCATCAAGCATGGATTTAAGACTACTACTGATTTTAAGATTGTGTTCCCCATTGTGGCAAAGAAGGATTTCAAGTACCGCGGTGAGGGGAATGTCTATGCGGAAATTAATGTTAAAGCGTTGAAGTTGAGTTTAGAGTCAAATGGTGGAGCAAAGTTTGACACGAAG…	4038	89.1588
X-3 seq5_48	ATGATTGACCCATCTGCCACTTCCCGGTATGGTTCCCCACGTTTAGTTAGTAATGGTTTTCGGCATCGGAGAAAAGTGGTGTATCAGCGGGTAGGGCACAGGCGATTTTCTCTCATTTTCTTTTTCGTTGTGGTTCTGGGGCGGTCCCCGCGGCTGTGGGCTCAGGTTTCGTTCACCCCGGATATTGAAGGCTATGCGGAGCTGGCCTGGGGCATTGCATCCGATGGTGGCGCCATCAAGCATGGATTTAAGACTACTACTGATTTTAAGATTGTGTTCCCCATTGTGGCAAAGAAGGATTTCAAGTACCGCGGTGAGGGGAATGTCTATGCGGAAATTAATGTTAAAGCGTTGAAGTTGAGTTTAGAGTCAAATGGTGGAGCAAAGTTTGACACGAAG…	48	1.05984
X-3 seq6_183	ATGATTGACCCATCTGCCACTTCCCGGTATGGTTCCCCACGTTTAGTTAGTAATGGTTTTCGGCATCGGAGAAAAGTGGTGTATCAGCGGGTAGGGCACAGGCGATTTTCTCTCATTTTCTTTTTCGTTGTGGTTCTGGGGCGGTCCCCGCGGCTGTGGGCTCAGGTTTCGTTCACCCCGGATATTGAAGGCTATGCGGAGCTGGCCTGGGGCATTGCATCCGATGGTGGCGCCATCAAGCATGGATTTAAGACTACTACTGATTTTAAGATTGTGTTCCCCATTGTGGCAAAGAAGGATTTCAAGTACCGCGGTGAGGGGAATGTCTATGCGGAAATTAATGTTAAAGCGTTGAAGTTGAGTTTAGAGTCAAATGGTGGAGCAAAGTTTGACACGAAG…	183	4.04063
X-3 seq7_105	ATGATTGACCCATCTGCCACTTCCCGGTATGGTTCCCCACGTTTAGTTAGTAATGGTTTTCGGCATCGGAGAAAAGTGGTGTATCAGCGGGTAGGGCACAGGCGATTTTCTCTCATTTTCTTTTTCGTTGTGGTTCTGGGGCGGTCCCCGCGGCTGTGGGCTCAGGTTTCGTTCACCCCGGATATTGAAGGCTATGCGGAGCTGGCCTGGGGCATTGCATCCGATGGTGGCGCCATCAAGCATGGATTTAAGACTACTACTGATTTTAAGATTGTGTTCCCCATTGTGGCAAAGAAGGATTTCAAGTACCGCGGTGAGGGGAATGTCTATGCGGAAATTAATGTTAAAGCGTTGAAGTTGAGTTTAGAGTCAAATGGTGGAGCAAAGTTTGACACGAAG…	105	2.31839
X-3 seq9_58	ATGATTGACCCATCTGCCACTTCCCGGTATGGTTCCCCACGTTTAGTTAGTAATGGTTTTCGGCATCGGAGAAAAGTGGTGTATCAGCGGGTAGGGCACAGGCGATTTTCTCTCATTTTCTTTTTCGTTGTGGTTCTGGGGCGGTCCCCGCGGCTGTGGGCTCAGGTTTCGTTCACCCCGGATATTGAAGGCTATGCGGAGCTGGCCTGGGGCATTGCATCCGATGGTGGCGCCATCAAGCATGGATTTAAGACTACTACTGATTTTAAGATTGTGTTCCCCATTGTGGCAAAGAAGGATTTCAAGTACCGCGGTGAGGGGAATGTCTATGCGGAAATTAATGTTAAAGCGTTGAAGTTGAGTTTAGAGTCAAATGGTGGAGCAAAGTTTGACACGAAG…	58	1.28064
X-3 seq10_35	ATGATTGACCCATCTGCCACTTCCCGGTATGGTTCCCCACGTTTAGTTAGTAATGGTTTTCGGCATCGGAGAAAAGTGGTGTATCAGCGGGTAGGGCACAGGCGATTTTCTCTCATTTTCTTTTTCGTTGTGGTTCTGGGGCGGTCCCCGCGGCTGTGGGCTCAGGTTTCGTTCACCCCGGATATTGAAGGCTATGCGGAGCTGGCCTGGGGCATTGCATCCGATGGTGGCGCCATCAAGCATGGATTTAAGACTACTACTGATTTTAAGATTGTGTTCCCCATTGTGGCAAAGAAGGATTTCAAGTACCGCGGTGAGGGGAATGTCTATGCGGAAATTAATGTTAAAGCGTTGAAGTTGAGTTTAGAGTCAAATGGTGGAGCAAAGTTTGACACGAAG…	35	0.772798
X-3 seq17_62	ATGATTGACCCATCTGCCACTTCCCGGTATGGTTCCCCACGTTTAGTTAGTAATGGTTTTCGGCATCGGAGAAAAGTGGTGTATCAGCGGGTAGGGCACAGGCGATTTTCTCTCATTTTCTTTTTCGTTGTGGTTCTGGGGCGGTCCCCGCGGCTGTGGGCTCAGGTTTCGTTCACCCCGGATATTGAAGGCTATGCGGAGCTGGCCTGGGGCATTGCATCCGATGGTGGCGCCATCAAGCATGGATTTAAGACTACTACTGATTTTAAGATTGTGTTCCCCATTGTGGCAAAGAAGGATTTCAAGTACCGCGGTGAGGGGAATGTCTATGCGGAAATTAATGTTAAAGCGTTGAAGTTGAGTTTAGAGTCAAATGGTGGAGCAAAGTTTGACACGAAG…	62	1.36896
X-4 seq1_2573	ATGATTGACCCATCTGCCACTTCCCGGTATGGTTCCCCACGTTTAGTTAGTAATGGTTTTCGGCATCGGAGAAAAGTGGTGTATCAGCGGGTAGGGCACAGGCGATTTTCTCTCATTTTCTTTTTCGTTGTGGTTCTGGGGCGGTCCCCGCGGCTGTGGGCTCAGGTTTCGTTCACCCCGGATATTGAAGGCTATGCGGAGCTGGCCTGGGGCATTGCATATGAAAATGGTGGCGCCCAACCCCTCAAGCATGGATTTAAGACTACTACTGATTTTAAGATTGTGTTCCCCATTGTGGCAAAGAAGGATTTCAAGTACCGCGGTGAGGGGAATGTCTATGCGGAAATTAATGTTAAAGCGTTGAAGTTGAGTTTAGAGTCAAATGGTGGAGCAAAGTTT…	2573	76.1468
X-4 seq3_163	ATGATTGACCCATCTGCCACTTCCCGGTATGGTTCCCCACGTTTAGTTAGTAATGGTTTTCGGCATCGGAGAAAAGTGGTGTATCAGCGGGTAGGGCACAGGCGATTTTCTCTCATTTTCTTTTTCGTTGTGGTTCTGGGGCGGTCCCCGCGGCTGTGGGCTCAGGTTTCGTTCACCCCGGATATTGAAGGCTATGCGGAGCTGGCCTGGGGCATTGCATATGAAAATGGTGGCGCCCAACCCCTCAAGCATGGATTTAAGACTACTACTGATTTTAAGATTGTGTTCCCCATTGTGGCAAAGAAGGATTTCAAGTACCGCGGTGAGGGGAATGTCTATGCGGAAATTAATGTTAAAGCGTTGAAGTTGAGTTTAGAGTCAAATGGTGGAGCAAAGTTT…	163	4.82391
X-4 seq7_113	ATGATTGACCCATCTGCCACTTCCCGGTATGGTTCCCCACGTTTAGTTAGTAATGGTTTTCGGCATCGGAGAAAAGTGGTGTATCAGCGGGTAGGGCACAGGCGATTTTCTCTCATTTTCTTTTTCGTTGTGGTTCTGGGGCGGTCCCCGCGGCTGTGGGCTCAGGTTTCGTTCACCCCGGATATTGAAGGCTATGCGGAGCTGGCCTGGGGCATTGCATATGAAAATGGTGGCGCCCAACCCCTCAAGCATGGATTTAAGACTACTACTGATTTTAAGATTGTGTTCCCCATTGTGGCAAAGAAGGATTTCAAGTACCGCGGTGAGGGGAATGTCTATGCGGAAATTAATGTTAAAGCGTTGAAGTTGAGTTTAGAGTCAAATGGTGGAGCAAAGTTT…	113	3.34418
X-4 seq9_189	ATGATTGACCCATCTGCCACTTCCCGGTATGGTTCCCCACGTTTAGTTAGTAATGGTTTTCGGCATCGGAGAAAAGTGGTGTATCAGCGGGTAGGGCACAGGCGATTTTCTCTCATTTTCTTTTTCGTTGTGGTTCTGGGGCGGTCCCCGCGGCTGTGGGCTCAGGTTTCGTTCACCCCGGATATTGAAGGCTATGCGGAGCTGGCCTGGGGCATTGCATATGAAAATGGTGGCGCCCAACCCCTCAAGCATGGATTTAAGACTACTACTGATTTTAAGATTGTGTTCCCCATTGTGGCAAAGAAGGATTTCAAGTACCGCGGTGAGGGGAATGTCTATGCGGAAATTAATGTTAAAGCGTTGAAGTTGAGTTTAGAGTCAAATGGTGGAGCAAAGTTT…	189	5.59337
X-4 seq10_20	ATGATTGACCCATCTGCCACTTCCCGGTATGGTTCCCCACGTTTAGTTAGTAATGGTTTTCGGCATCGGAGAAAAGTGGTGTATCAGCGGGTAGGGCACAGGCGATTTTCTCTCATTTTCTTTTTCGTTGTGGTTCTGGGGCGGTCCCCGCGGCTGTGGGCTCAGGTTTCGTTCACCCCGGATATTGAAGGCTATGCGGAGCTGGCCTGGGGCATTGCATATGAAAATGGTGGCGCCCAACCCCTCAAGCATGGATTTAAGACTACTACTGATTTTAAGATTGTGTTCCCCATTGTGGCAAAGAAGGATTTCAAGTACCGCGGTGAGGGGAATGTCTATGCGGAAATTAATGTTAAAGCGTTGAAGTTGAGTTTAGAGTCAAATGGTGGAGCAAAGTTT…	20	0.591891
X-4 seq11_84	ATGATTGACCCATCTGCCACTTCCCGGTATGGTTCCCCACGTTTAGTTAGTAATGGTTTTCGGCATCGGAGAAAAGTGGTGTATCAGCGGGTAGGGCACAGGCGATTTTCTCTCATTTTCTTTTTCGTTGTGGTTCTGGGGCGGTCCCCGCGGCTGTGGGCTCAGGTTTCGTTCACCCCGGATATTGAAGGCTATGCGGAGCTGGCCTGGGGCATTGCATATGAAAATGGTGGCGCCCAACCCCTCAAGCATGGATTTAAGACTACTACTGATTTTAAGATTGTGTTCCCCATTGTGGCAAAGAAGGATTTCAAGTACCGCGGTGAGGGGAATGTCTATGCGGAAATTAATGTTAAAGCGTTGAAGTTGAGTTTAGAGTCAAATGGTGGAGCAAAGTTT…	84	2.48594
X-4 seq12_60	ATGATTGACCCATCTGCCACTTCCCGGTATGGTTCCCCACGTTTAGTTAGTAATGGTTTTCGGCATCGGAGAAAAGTGGTGTATCAGCGGGTAGGGCACAGGCGATTTTCTCTCATTTTCTTTTTCGTTGTGGTTCTGGGGCGGTCCCCGCGGCTGTGGGCTCAGGTTTCGTTCACCCCGGATATTGAAGGCTATGCGGAGCTGGCCTGGGGCATTGCATATGAAAATGGTGGCGCCCAACCCCTCAAGCATGGATTTAAGACTACTACTGATTTTAAGATTGTGTTCCCCATTGTGGCAAAGAAGGATTTCAAGTACCGCGGTGAGGGGAATGTCTATGCGGAAATTAATGTTAAAGCGTTGAAGTTGAGTTTAGAGTCAAATGGTGGAGCAAAGTTT…	60	1.77567
X-4 seq13_41	ATGATTGACCCATCTGCCACTTCCCGGTATGGTTCCCCACGTTTAGTTAGTAATGGTTTTCGGCATCGGAGAAAAGTGGTGTATCAGCGGGTAGGGCACAGGCGATTTTCTCTCATTTTCTTTTTCGTTGTGGTTCTGGGGCGGTCCCCGCGGCTGTGGGCTCAGGTTTCGTTCACCCCGGATATTGAAGGCTATGCGGAGCTGGCCTGGGGCATTGCATATGAAAATGGTGGCGCCCAACCCCTCAAGCATGGATTTAAGACTACTACTGATTTTAAGATTGTGTTCCCCATTGTGGCAAAGAAGGATTTCAAGTACCGCGGTGAGGGGAATGTCTATGCGGAAATTAATGTTAAAGCGTTGAAGTTGAGTTTAGAGTCAAATGGTGGAGCAAAGTTT…	41	1.21338
X-4 seq14_56	ATGATTGACCCATCTGCCACTTCCCGGTATGGTTCCCCACGTTTAGTTAGTAATGGTTTTCGGCATCGGAGAAAAGTGGTGTATCAGCGGGTAGGGCACAGGCGATTTTCTCTCATTTTCTTTTTCGTTGTGGTTCTGGGGCGGTCCCCGCGGCTGTGGGCTCAGGTTTCGTTCACCCCGGATATTGAAGGCTATGCGGAGCTGGCCTGGGGCATTGCATATGAAAATGGTGGCGCCCAACCCCTCAAGCATGGATTTAAGACTACTACTGATTTTAAGATTGTGTTCCCCATTGTGGCAAAGAAGGATTTCAAGTACCGCGGTGAGGGGAATGTCTATGCGGAAATTAATGTTAAAGCGTTGAAGTTGAGTTTAGAGTCAAATGGTGGAGCAAAGTTT…	56	1.6573
X-4 seq38_13	ATGATTGACCCATCTGCCACTTCCCGGTATGGTTCCCCACGTTTAGTTAGTAATGGTTTTCGGCATCGGAGAAAAGTGGTGTATCAGCGGGTAGGGCACAGGCGATTTTCTCTCATTTTCTTTTTCGTTGTGGTTCTGGGGCGGTCCCCGCGGCTGTGGGCTCAGGTTTCGTTCACCCCGGATATTGAAGGCTATGCGGAGCTGGCCTGGGGCATTGCATATGAAAATGGTGGCGCCCAACCCCTCAAGCATGGATTTAAGACTACTACTGATTTTAAGATTGTGTTCCCCATTGTGGCAAAGAAGGATTTCAAGTACCGCGGTGAGGGGAATGTCTATGCGGAAATTAATGTTAAAGCGTTGAAGTTGAGTTTAGAGTCAAATGGTGGAGCAAAGTTT…	13	0.384729
X-4 seq46_15	ATGATTGACCCATCTGCCACTTCCCGGTATGGTTCCCCACGTTTAGTTAGTAATGGTTTTCGGCATCGGAGAAAAGTGGTGTATCAGCGGGTAGGGCACAGGCGATTTTCTCTCATTTTCTTTTTCGTTGTGGTTCTGGGGCGGTCCCCGCGGCTGTGGGCTCAGGTTTCGTTCACCCCGGATATTGAAGGCTATGCGGAGCTGGCCTGGGGCATTGCATATGAAAATGGTGGCGCCCAACCCCTCAAGCATGGATTTAAGACTACTACTGATTTTAAGATTGTGTTCCCCATTGTGGCAAAGAAGGATTTCAAGTACCGCGGTGAGGGGAATGTCTATGCGGAAATTAATGTTAAAGCGTTGAAGTTGAGTTTAGAGTCAAATGGTGGAGCAAAGTTT…	15	0.443918
X-4 seq47_14	ATGATTGACCCATCTGCCACTTCCCGGTATGGTTCCCCACGTTTAGTTAGTAATGGTTTTCGGCATCGGAGAAAAGTGGTGTATCAGCGGGTAGGGCACAGGCGATTTTCTCTCATTTTCTTTTTCGTTGTGGTTCTGGGGCGGTCCCCGCGGCTGTGGGCTCAGGTTTCGTTCACCCCGGATATTGAAGGCTATGCGGAGCTGGCCTGGGGCATTGCATATGAAAATGGTGGCGCCCAACCCCTCAAGCATGGATTTAAGACTACTACTGATTTTAAGATTGTGTTCCCCATTGTGGCAAAGAAGGATTTCAAGTACCGCGGTGAGGGGAATGTCTATGCGGAAATTAATGTTAAAGCGTTGAAGTTGAGTTTAGAGTCAAATGGTGGAGCAAAGTTT…	14	0.414324
X-4 seq59_38	ATGATTGACCCATCTGCCACTTCCCGGTATGGTTCCCCACGTTTAGTTAGTAATGGTTTTCGGCATCGGAGAAAAGTGGTGTATCAGCGGGTAGGGCACAGGCGATTTTCTCTCATTTTCTTTTTCGTTGTGGTTCTGGGGCGGTCCCCGCGGCTGTGGGCTCAGGTTTCGTTCACCCCGGATATTGAAGGCTATGCGGAGCTGGCCTGGGGCATTGCATATGAAAATGGTGGCGCCCAACCCCTCAAGCATGGATTTAAGACTACTACTGATTTTAAGATTGTGTTCCCCATTGTGGCAAAGAAGGATTTCAAGTACCGCGGTGAGGGGAATGTCTATGCGGAAATTAATGTTAAAGCGTTGAAGTTGAGTTTAGAGTCAAATGGTGGAGCAAAGTTT…	38	1.12459
X-5 seq1_4064	ATGATTGACCCATCTGCCACTTCCCGGTATGGTTCCCCACGTTTAGTTAGTAATGGTTTTCGGCATCGGAGAAAAGTGGTGTATCAGCGGGTAGGGCACAGGCGATTTTCTCTCATTTTCTTTTTCGTTGTGGTTCTGGGGCGGTCCCCGCGGCTGTGGGCTCAGGTTTCGTTCACCCCGGATATTGAAGGCTATGCGGAGCTGGCCTGGGGCATTGCATATGAAAATGGTGGCGCCCAACCCATCAAGCATGGATTTAAGACTACTACTGATTTTAAGATTGTGTTCCCCATTGTGGCAAAGAAGGATTTCAAGTACCGCGGTGAGGGGAATGTCTATGCGGAAATTAATGTTAAAGCGTTGAAGTTGAGTTTAGAGTCAAATGGTGGAGCAAAGTTT…	4064	76.8533
X-5 seq6_183	ATGATTGACCCATCTGCCACTTCCCGGTATGGTTCCCCACGTTTAGTTAGTAATGGTTTTCGGCATCGGAGAAAAGTGGTGTATCAGCGGGTAGGGCACAGGCGATTTTCTCTCATTTTCTTTTTCGTTGTGGTTCTGGGGCGGTCCCCGCGGCTGTGGGCTCAGGTTTCGTTCACCCCGGATATTGAAGGCTATGCGGAGCTGGCCTGGGGCATTGCATATGAAAATGGTGGCGCCCAACCCATCAAGCATGGATTTAAGACTACTACTGATTTTAAGATTGTGTTCCCCATTGTGGCAAAGAAGGATTTCAAGTACCGCGGTGAGGGGAATGTCTATGCGGAAATTAATGTTAAAGCGTTGAAGTTGAGTTTAGAGTCAAATGGTGGAGCAAAGTTT…	183	3.46067
X-5 seq10_68	ATGATTGACCCATCTGCCACTTCCCGGTATGGTTCCCCACGTTTAGTTAGTAATGGTTTTCGGCATCGGAGAAAAGTGGTGTATCAGCGGGTAGGGCACAGGCGATTTTCTCTCATTTTCTTTTTCGTTGTGGTTCTGGGGCGGTCCCCGCGGCTGTGGGCTCAGGTTTCGTTCACCCCGGATATTGAAGGCTATGCGGAGCTGGCCTGGGGCATTGCATATGAAAATGGTGGCGCCCAACCCATCAAGCATGGATTTAAGACTACTACTGATTTTAAGATTGTGTTCCCCATTGTGGCAAAGAAGGATTTCAAGTACCGCGGTGAGGGGAATGTCTATGCGGAAATTAATGTTAAAGCGTTGAAGTTGAGTTTAGAGTCAAATGGTGGAGCAAAGTTT…	68	1.28593
X-5 seq11_102	ATGATTGACCCATCTGCCACTTCCCGGTATGGTTCCCCACGTTTAGTTAGTAATGGTTTTCGGCATCGGAGAAAAGTGGTGTATCAGCGGGTAGGGCACAGGCGATTTTCTCTCATTTTCTTTTTCGTTGTGGTTCTGGGGCGGTCCCCGCGGCTGTGGGCTCAGGTTTCGTTCACCCCGGATATTGAAGGCTATGCGGAGCTGGCCTGGGGCATTGCATATGAAAATGGTGGCGCCCAACCCATCAAGCATGGATTTAAGACTACTACTGATTTTAAGATTGTGTTCCCCATTGTGGCAAAGAAGGATTTCAAGTACCGCGGTGAGGGGAATGTCTATGCGGAAATTAATGTTAAAGCGTTGAAGTTGAGTTTAGAGTCAAATGGTGGAGCAAAGTTT…	102	1.9289
X-5 seq12_105	ATGATTGACCCATCTGCCACTTCCCGGTATGGTTCCCCACGTTTAGTTAGTAATGGTTTTCGGCATCGGAGAAAAGTGGTGTATCAGCGGGTAGGGCACAGGCGATTTTCTCTCATTTTCTTTTTCGTTGTGGTTCTGGGGCGGTCCCCGCGGCTGTGGGCTCAGGTTTCGTTCACCCCGGATATTGAAGGCTATGCGGAGCTGGCCTGGGGCATTGCATATGAAAATGGTGGCGCCCAACCCCTCAAGCATGGATTTAAGACTACTACTGATTTTAAGATTGTGTTCCCCATTGTGGCAAAGAAGGATTTCAAGTACCGCGGTGAGGGGAATGTCTATGCGGAAATTAATGTTAAAGCGTTGAAGTTGAGTTTAGAGTCAAATGGTGGAGCAAAGTTT…	105	1.98563
X-5 seq15_38	ATGATTGACCCATCTGCCACTTCCCGGTATGGTTCCCCACGTTTAGTTAGTAATGGTTTTCGGCATCGGAGAAAAGTGGTGTATCAGCGGGTAGGGCACAGGCGATTTTCTCTCATTTTCTTTTTCGTTGTGGTTCTGGGGCGGTCCCCGCGGCTGTGGGCTCAGGTTTCGTTCACCCCGGATATTGAAGGCTATGCGGAGCTGGCCTGGGGCATTGCATATGAAAATGGTGGCGCCCAACCCATCAAGCATGGATTTAAGACTACTACTGATTTTAAGATTGTGTTCCCCATTGTGGCAAAGAAGGATTTCAAGTACCGCGGTGAGGGGAATGTCTATGCGGAAATTAATGTTAAAGCGTTGAAGTTGAGTTTAGAGTCAAATGGTGGAGCAAAGTTT…	38	0.718608
X-5 seq16_41	ATGATTGACCCATCTGCCACTTCCCGGTATGGTTCCCCACGTTTAGTTAGTAATGGTTTTCGGCATCGGAGAAAAGTGGTGTATCAGCGGGTAGGGCACAGGCGATTTTCTCTCATTTTCTTTTTCGTTGTGGTTCTGGGGCGGTCCCCGCGGCTGTGGGCTCAGGTTTCGTTCACCCCGGATATTGAAGGCTATGCGGAGCTGGCCTGGGGCATTGCATATGAAAATGGTGGCGCCCAACCCATCAAGCATGGATTTAAGACTACTACTGATTTTAAGATTGTGTTCCCCATTGTGGCAAAGAAGGATTTCAAGTACCGCGGTGAGGGGAATGTCTATGCGGAAATTAATGTTAAAGCGTTGAAGTTGAGTTTAGAGTCAAATGGTGGAGCAAAGTTT…	41	0.77534
X-5 seq19_69	ATGATTGACCCATCTGCCACTTCCCGGTATGGTTCCCCACGTTTAGTTAGTAATGGTTTTCGGCATCGGAGAAAAGTGGTGTATCAGCGGGTAGGGCACAGGCGATTTTCTCTCATTTTCTTTTTCGTTGTGGTTCTGGGGCGGTCCCCGCGGCTGTGGGCTCAGGTTTCGTTCACCCCGGATATTGAAGGCTATGCGGAGCTGGCCTGGGGCATTGCATATGAAAATGGTGGCGCCCAACCCATCAAGCATGGATTTAAGACTACTACTGATTTTAAGATTGTGTTCCCCATTGTGGCAAAGAAGGATTTCAAGTACCGCGGTGAGGGGAATGTCTATGCGGAAATTAATGTTAAAGCGTTGAAGTTGAGTTTAGAGTCAAATGGTGGAGCAAAGTTT…	69	1.30484
X-5 seq23_26	ATGATTGACCCATCTGCCACTTCCCGGTATGGTTCCCCACGTTTAGTTAGTAATGGTTTTCGGCATCGGAGAAAAGTGGTGTATCAGCGGGTAGGGCACAGGCGATTTTCTCTCATTTTCTTTTTCGTTGTGGTTCTGGGGCGGTCCCCGCGGCTGTGGGCTCAGGTTTCGTTCACCCCGGATATTGAAGGCTATGCGGAGCTGGCCTGGGGCATTGCATATGAAAATGGTGGCGCCCAACCCATCAAGCATGGATTTAAGACTACTACTGATTTTAAGATTGTGTTCCCCATTGTGGCAAAGAAGGATTTCAAGTACCGCGGTGAGGGGAATGTCTATGCGGAAATTAATGTTAAAGCGTTGAAGTTGAGTTTAGAGTCAAATGGTGGAGCAAAGTTT…	26	0.491679
X-5 seq24_33	ATGATTGACCCATCTGCCACTTCCCGGTATGGTTCCCCACGTTTAGTTAGTAATGGTTTTCGGCATCGGAGAAAAGTGGTGTATCAGCGGGTAGGGCACAGGCGATTTTCTCTCATTTTCTTTTTCGTTGTGGTTCTGGGGCGGTCCCCGCGGCTGTGGGCTCAGGTTTCGTTCACCCCGGATATTGAAGGCTATGCGGAGCTGGCCTGGGGCATTGCATATGAAAATGGTGGCGCCCAACCCATCAAGCATGGATTTAAGACTACTACTGATTTTAAGATTGTGTTCCCCATTGTGGCAAAGAAGGATTTCAAGTACCGCGGTGAGGGGAATGTCTATGCGGAAATTAATGTTAAAGCGTTGAAGTTGAGTTTAGAGTCAAATGGTGGAGCAAAGTTT…	33	0.624054
X-5 seq25_22	ATGATTGACCCATCTGCCACTTCCCGGTATGGTTCCCCACGTTTAGTTAGTAATGGTTTTCGGCATCGGAGAAAAGTGGTGTATCAGCGGGTAGGGCACAGGCGATTTTCTCTCATTTTCTTTTTCGTTGTGGTTCTGGGGCGGTCCCCGCGGCTGTGGGCTCAGGTTTCGTTCACCCCGGATATTGAAGGCTATGCGGAGCTGGCCTGGGGCATTGCATATGAAAATGGTGGCGCCCAACCCATCAAGCATGGATTTAAGACTACTACTGATTTTAAGATTGTGTTCCCCATTGTGGCAAAGAAGGATTTCAAGTACCGCGGTGAGGGGAATGTCTATGCGGAAATTAATGTTAAAGCGTTGAAGTTGAGTTTAGAGTCAAATGGTGGAGCAAAGTTT…	22	0.416036
X-5 seq32_39	ATGATTGACCCATCTGCCACTTCCCGGTATGGTTCCCCACGTTTAGTTAGTAATGGTTTTCGGCATCGGAGAAAAGTGGTGTATCAGCGGGTAGGGCACAGGCGATTTTCTCTCATTTTCTTTTTCGTTGTGGTTCTGGGGCGGTCCCCGCGGCTGTGGGCTCAGGTTTCGTTCACCCCGGATATTGAAGGCTATGCGGAGCTGGCCTGGGGCATTGCATATGAAAATGGTGGCGCCCAACCCATCAAGCATGGATTTAAGACTACTACTGATTTTAAGATTGTGTTCCCCATTGTGGCAAAGAAGGATTTCAAGTACCGCGGTGAGGGGAATGTCTATGCGGAAATTAATGTTAAAGCGTTGAAGTTGAGTTTAGAGTCAAATGGTGGAGCAAAGTTT…	39	0.737519
X-5 seq40_56	ATGATTGACCCATCTGCCACTTCCCGGTATGGTTCCCCACGTTTAGTTAGTAATGGTTTTCGGCATCGGAGAAAAGTGGTGTATCAGCGGGTAGGGCACAGGCGATTTTCTCTCATTTTCTTTTTCGTTGTGGTTCTGGGGCGGTCCCCGCGGCTGTGGGCTCAGGTTTCGTTCACCCCGGATATTGAAGGCTATGCGGAGCTGGCCTGGGGCATTGCATATGAAAATGGTGGCGCCCAACCCATCAAGCATGGATTTAAGACTACTACTGATTTTAAGATTGTGTTCCCCATTGTGGCAAAGAAGGATTTCAAGTACCGCGGTGAGGGGAATGTCTATGCGGAAATTAATGTTAAAGCGTTGAAGTTGAGTTTAGAGTCAAATGGTGGAGCAAAGTTT…	56	1.059
X-5 seq45_37	ATGATTGACCCATCTGCCACTTCCCGGTATGGTTCCCCACGTTTAGTTAGTAATGGTTTTCGGCATCGGAGAAAAGTGGTGTATCAGCGGGTAGGGCACAGGCGATTTTCTCTCATTTTCTTTTTCGTTGTGGTTCTGGGGCGGTCCCCGCGGCTGTGGGCTCAGGTTTCGTTCACCCCGGATATTGAAGGCTATGCGGAGCTGGCCTGGGGCATTGCATATGAAAATGGTGGCGCCCAACCCATCAAGCATGGATTTAAGACTACTACTGATTTTAAGATTGTGTTCCCCATTGTGGCAAAGAAGGATTTCAAGTACCGCGGTGAGGGGAATGTCTATGCGGAAATTAATGTTAAAGCGTTGAAGTTGAGTTTAGAGTCAAATGGTGGAGCAAAGTTT…	37	0.699697
X-5 seq48_43	ATGATTGACCCATCTGCCACTTCCCGGTATGGTTCCCCACGTTTAGTTAGTAATGGTTTTCGGCATCGGAGAAAAGTGGTGTATCAGCGGGTAGGGCACAGGCGATTTTCTCTCATTTTCTTTTTCGTTGTGGTTCTGGGGCGGTCCCCGCGGCTGTGGGCTCAGGTTTCGTTCACCCCGGATATTGAAGGCTATGCGGAGCTGGCCTGGGGCATTGCATATGAAAATGGTGGCGCCCAACCCATCAAGCATGGATTTAAGACTACTACTGATTTTAAGATTGTGTTCCCCATTGTGGCAAAGAAGGATTTCAAGTACCGCGGTGAGGGGAATGTCTATGCGGAAATTAATGTTAAAGCGTTGAAGTTGAGTTTAGAGTCAAATGGTGGAGCAAAGTTT…	43	0.813162
X-5 seq49_29	ATGATTGACCCATCTGCCACTTCCCGGTATGGTTCCCCACGTTTAGTTAGTAATGGTTTTCGGCATCGGAGAAAAGTGGTGTATCAGCGGGTAGGGCACAGGCGATTTTCTCTCATTTTCTTTTTCGTTGTGGTTCTGGGGCGGTCCCCGCGGCTGTGGGCTCAGGTTTCGTTCACCCCGGATATTGAAGGCTATGCGGAGCTGGCCTGGGGCATTGCATATGAAAATGGTGGCGCCCAACCCATCAAGCATGGATTTAAGACTACTACTGATTTTAAGATTGTGTTCCCCATTGTGGCAAAGAAGGATTTCAAGTACCGCGGTGAGGGGAATGTCTATGCGGAAATTAATGTTAAAGCGTTGAAGTTGAGTTTAGAGTCAAATGGTGGAGCAAAGTTT…	29	0.548411
X-5 seq56_65	ATGATTGACCCATCTGCCACTTCCCGGTATGGTTCCCCACGTTTAGTTAGTAATGGTTTTCGGCATCGGAGAAAAGTGGTGTATCAGCGGGTAGGGCACAGGCGATTTTCTCTCATTTTCTTTTTCGTTGTGGTTCTGGGGCGGTCCCCGCGGCTGTGGGCTCAGGTTTCGTTCACCCCGGATATTGAAGGCTATGCGGAGCTGGCCTGGGGCATTGCATATGAAAATGGTGGCGCCCAACCCATCAAGCATGGATTTAAGACTACTACTGATTTTAAGATTGTGTTCCCCATTGTGGCAAAGAAGGATTTCAAGTACCGCGGTGAGGGGAATGTCTATGCGGAAATTAATGTTAAAGCGTTGAAGTTGAGTTTAGAGTCAAATGGTGGAGCAAAGTTT…	65	1.2292
X-5 seq57_21	ATGATTGACCCATCTGCCACTTCCCGGTATGGTTCCCCACGTTTAGTTAGTAATGGTTTTCGGCATCGGAGAAAAGTGGTGTATCAGCGGGTAGGGCACAGGCGATTTTCTCTCATTTTCTTTTTCGTTGTGGTTCTGGGGCGGTCCCCGCGGCTGTGGGCTCAGGTTTCGTTCACCCCGGATATTGAAGGCTATGCGGAGCTGGCCTGGGGCATTGCATATGAAAATGGTGGCGCCCAACCCATCAAGCATGGATTTAAGACTACTACTGATTTTAAGATTGTGTTCCCCATTGTGGCAAAGAAGGATTTCAAGTACCGCGGTGAGGGGAATGTCTATGCGGAAATTAATGTTAAAGCGTTGAAGTTGAGTTTAGAGTCAAATGGTGGAGCAAAGTTT…	21	0.397126
X-5 seq61_44	ATGATTGACCCATCTGCCACTTCCCGGTATGGTTCCCCACGTTTAGTTAGTAATGGTTTTCGGCATCGGAGAAAAGTGGTGTATCAGCGGGTAGGGCACAGGCGATTTTCTCTCATTTTCTTTTTCGTTGTGGTTCTGGGGCGGTCCCCGCGGCTGTGGGCTCAGGTTTCGTTCACCCCGGATATTGAAGGCTATGCGGAGCTGGCCTGGGGCATTGCATCCGATGGTGGCGCCATCAAGCATGGATTTAAGACTACTACTGATTTTAAGATTGTGTTCCCCATTGTGGCAAAGAAGGATTTCAAGTACCGCGGTGAGGGGAATGTCTATGCGGAAATTAATGTTAAAGCGTTGAAGTTGAGTTTAGAGTCAAATGGTGGAGCAAAGTTTGACACGAAG…	44	0.832073
X-5 seq62_44	ATGATTGACCCATCTGCCACTTCCCGGTATGGTTCCCCACGTTTAGTTAGTAATGGTTTTCGGCATCGGAGAAAAGTGGTGTATCAGCGGGTAGGGCACAGGCGATTTTCTCTCATTTTCTTTTTCGTTGTGGTTCTGGGGCGGTCCCCGCGGCTGTGGGCTCAGGTTTCGTTCACCCCGGATATTGAAGGCTATGCGGAGCTGGCCTGGGGCATTGCATATGAAAATGGTGGCGCCCAACCCATCAAGCATGGATTTAAGACTACTACTGATTTTAAGATTGTGTTCCCCATTGTGGCAAAGAAGGATTTCAAGTACCGCGGTGAGGGGAATGTCTATGCGGAAATTAATGTTAAAGCGTTGAAGTTGAGTTTAGAGTCAAATGGTGGAGCAAAGTTT…	44	0.832073
X-5 seq75_28	ATGATTGACCCATCTGCCACTTCCCGGTATGGTTCCCCACGTTTAGTTAGTAATGGTTTTCGGCATCGGAGAAAAGTGGTGTATCAGCGGGTAGGGCACAGGCGATTTTCTCTCATTTTCTTTTTCGTTGTGGTTCTGGGGCGGTCCCCGCGGCTGTGGGCTCAGGTTTCGTTCACCCCGGATATTGAAGGCTATGCGGAGCTGGCCTGGGGCATTGCATATGAAAATGGTGGCGCCCAACCCATCAAGCATGGATTTAAGACTACTACTGATTTTAAGATTGTGTTCCCCATGTGTGCAAAGAAGGATTTCAAGTACCGCGGTGAGGGGAATGTCTATGCGGAAATTAATGTTAAAGCGTTGAAGTTGAGTTTAGAGTCAAATGGTGGAGCAAAGTTT…	28	0.529501
X-5 seq79_19	ATGATTGACCCATCTGCCACTTCCCGGTATGGTTCCCCACGTTTAGTTAGTAATGGTTTTCGGCATCGGAGAAAAGTGGTGTATCAGCGGGTAGGGCACAGGCGATTTTCTCTCATTTTCTTTTTCGTTGTGGTTCTGGGGCGGTCCCCGCGGCTGTGGGCTCAGGTTTCGTTCACCCCGGATATTGAAGGCTATGCGGAGCTGGCCTGGGGCATTGCATATGAAAATGGTGGCGCCCAACCCATCAAGCATGGATTTAAGACTACTACTGATTTTAAGATTGTGTTCCCCATTGTGGCAAAGAAGGATTTCAAGTACCGCGGTGAGGGGAATGTCTATGCGGAAATTAATGTTAAAGCGTTGAAGTTGAGTTTAGAGTCAAATGGTGGAGCAAAGTTT…	19	0.359304
X-5 seq89_31	ATGATTGACCCATCTGCCACTTCCCGGTATGGTTCCCCACGTTTAGTTAGTAATGGTTTTCGGCATCGGAGAAAAGTGGTGTATCAGCGGGTAGGGCACAGGCGATTTTCTCTCATTTTCTTTTTCGTTGTGGTTCTGGGGCGGTCCCCGCGGCTGTGGGCTCAGGTTTCGTTCACCCCGGATATTGAAGGCTATGCGGAGCTGGCCTGGGGCATTGCATATGAAAATGGTGGCGCCCAACCCATCAAGCATGGATTTAAGACTACTACTGATTTTAAGATTGTGTTCCCCATTGTGGCAAAGAAGGATTTCAAGTACCGCGGTGAGGGGAATGTCTATGCGGAAATTAATGTTAAAGCGTTGAAGTTGAGTTTAGAGTCAAATGGTGGAGCAAAGTTT…	31	0.586233
X-5 seq90_20	ATGATTGACCCATCTGCCACTTCCCGGTATGGTTCCCCACGTTTAGTTAGTAATGGTTTTCGGCATCGAGAGAAAGTGGTGTATCAGCGGGTAGGGCACAGGCGATTTTCTCTCATTTTCTTTTTCGTTGTGGTTCTGGGGCGGTCCCCGCGGCTGTGGGCTCAGGTTTCGTTCACCCCGGATATTGAAGGCTATGCGGAGCTGGCCTGGGGCATTGCATATGAAAATGGTGGCGCCCAACCCATCAAGCATGGATTTAAGACTACTACTGATTTTAAGATTGTGTTCCCCATTGTGGCAAAGAAGGATTTCAAGTACCGCGGTGAGGGGAATGTCTATGCGGAAATTAATGTTAAAGCGTTGAAGTTGAGTTTAGAGTCAAATGGTGGAGCAAAGTTT…	20	0.378215
X-5 seq101_20	ATGATTGACCCATCTGCCACTTCCCGGTATGGTTCCCCACGTTTAGTTAGTAATGGTTTTCGGCATCGGAGAAAAGTGGTGTATCAGCGGGTAGGGCACAGGCGATTTTCTCTCATTTTCTTTTTCGTTGTGGTTCTGGGGCGGTCCCCGCGGCTGTGGGCTCAGGTTTCGTTCACCCCGGATATTGAAGGCTATGCGGAGCTGGCCTGGGGCATTGCATATGAAAATGGTGGCGCCCAACCCATCAAGCATGGATTTAAGACTACTACTGATTTTAAGATTGTGTTCCCCATTGTGGCAAAGAAGGATTTCAAGTACCGCGGTGAGGGGAATGTCTATGCGGAAATTAATGTTAAAGCGTTGAAGTTGAGTTTAGAGTCAAATGGTGGAGCAAAGTTT…	20	0.378215
X-5 seq108_20	ATGATTGACCCATCTGCCACTTCCCGGTATGGTTCCCCACGTTTAGTTAGTAATGGTTTTCGGCATCGGAGAAAAGTGGTGTATCAGCGGGTAGGGCACAGGCGATTTTCTCTCATTTTCTTTTTCGTTGTGGTTCTGGGGCGGTCCCCGCGGCTGTGGGCTCAGGTTTCGTTCACCCCGGATATTGAAGGCTATGCGGAGCTGGCCTGGGGCATTGCATATGAAAATGGTGGCGCCCAACCCATCAAGCATGGATTTAAGACTACTACTGATTTTAAGATTGTGTTCCCCATTGTGGCAAAGAAGGATTTCAAGTACCGCGGTGAGGGGAATGTCTATGCGGAAATTAATGTTAAAGCGTTGAAGTTGAGTTTAGAGTCAAATGGTGGAGCAAAGTTT…	20	0.378215
X-5 seq109_21	ATGATTGACCCATCTGCCACTTCCCGGTATGGTTCCCCACGTTTAGTTAGTAATGGTTTTCGGCATCGGAGAAAAGTGGTGTATCAGCGGGTAGGGCACAGGCGATTTTCTCTCATTTTCTTTTTCGTTGTGGTTCTGGGGCGGTCCCCGCGGCTGTGGGCTCAGGTTTCGTTCACCCCGGATATTGAAGGCTATGCGGAGCTGGCCTGGGGCATTGCATATGAAAATGGTGGCGCCCAACCCATCAAGCATGGATTTAAGACTACTACTGATTTTAAGATTGTGTTCCCCATTGTGGCAAAGAAGGATTTCAAGTACCGCGGTGAGGGGAATGTCTATGCGGAAATTAATGTTAAAGCGTTGAAGTTGAGTTTAGAGTCAAATGGTGGAGCAAAGTTT…	21	0.397126
X-7 seq1_5173	ATGATTGACCCATCTGCCACTTCCCGGTATGGTTCCCCACGTTTAGTTAGTAATGGTTTTCGGCATCGGAGAAAAGTGGTGTATCAGCGGGTAGGGCACAGGCGATTTTCTCTCATTTTCTTTTTCGTTGTGGTTCTGGGGCGGTCCCCGCGGCTGTGGGCTCAGGTTTCGTTCACCCCGGATATTGAAGGCTATGCGGAGCTGGCCTGGGGCATTGCATCCGAAGATGGTAGCGCCGGAAACCTCAAGCATGGATTTAAGACTACTACTGATTTTAAGATTGTGTTCCCCATTGTGGCAAAGAAGGATTTCAAGTACCGCGGTGAGGGGAATGTCTATGCGGAAATTAATGTTAAAGCGTTGAAGTTGAGTTTAGAGTCAAATGGTGGAGCAAAGTTT…	5173	86.4327
X-7 seq9_68	ATGATTGACCCATCTGCCACTTCCCGGTATGGTTCCCCACGTTTAGTTAGTAATGGTTTTCGGCATCGGAGAAAAGTGGTGTATCAGCGGGTAGGGCACAGGCGATTTTCTCTCATTTTCTTTTTCGTTGTGGTTCTGGGGCGGTCCCCGCGGCTGTGGGCTCAGGTTTCGTTCACCCCGGATATTGAAGGCTATGCGGAGCTGGCCTGGGGCATTGCATCCGAAGATGGTAGCGCCGGAAACCTCAAGCATGGATTTAAGACTACTACTGATTTTAAGATTGTGTTCCCCATTGTGGCAAAGAAGGATTTCAAGTACCGCGGTGAGGGGAATGTCTATGCGGAAATTAATGTTAAAGCGTTGAAGTTGAGTTTAGAGTCAAATGGTGGAGCAAAGTTT…	68	1.13617
X-7 seq16_73	ATGATTGACCCATCTGCCACTTCCCGGTATGGTTCCCCACGTTTAGTTAGTAATGGTTTTCGGCATCGGAGAAAAGTGGTGTATCAGCGGGTAGGGCACAGGCGATTTTCTCTCATTTTCTTTTTCGTTGTGGTTCTGGGGCGGTCCCCGCGGCTGTGGGCTCAGGTTTCGTTCACCCCGGATATTGAAGGCTATGCGGAGCTGGCCTGGGGCATTGCATCCGAAGATGGTAGCGCCGGAAACCTCAAGCATGGATTTAAGACTACTACTGATTTTAAGATTGTGTTCCCCATTGTGGCAAAGAAGGATTTCAAGTACCGCGGTGAGGGGAATGTCTATGCGGAAATTAATGTTAAAGCGTTGAAGTTGAGTTTAGAGTCAAATGGTGGAGCAAAGTTT…	73	1.21972
X-7 seq26_60	ATGATTGACCCATCTGCCACTTCCCGGTATGGTTCCCCACGTTTAGTTAGTAATGGTTTTCGGCATCGGAGAAAAGTGGTGTATCAGCGGGTAGGGCACAGGCGATTTTCTCTCATTTTCTTTTTCGTTGTGGTTCTGGGGCGGTCCCCGCGGCTGTGGGCTCAGGTTTCGTTCACCCCGGATATTGAAGGCTATGCGGAGCTGGCCTGGGGCATTGCATCCGAAGATGGTAGCGCCGGAAACCTCAAGCATGGATTTAAGACTACTACTGATTTTAAGATTGTGTTCCCCATTGTGGCAAAGAAGGATTTCAAGTACCGCGGTGAGGGGAATGTCTATGCGGAAATTAATGTTAAAGCGTTGAAGTTGAGTTTAGAGTCAAATGGTGGAGCAAAGTTT…	60	1.00251
X-7 seq27_67	ATGATTGACCCATCTGCCACTTCCCGGTATGGTTCCCCACGTTTAGTTAGTAATGGTTTTCGGCATCGGAGAAAAGTGGTGTATCAGCGGGTAGGGCACAGGCGATTTTCTCTCATTTTCTTTTTCGTTGTGGTTCTGGGGCGGTCCCCGCGGCTGTGGGCTCAGGTTTCGTTCACCCCGGATATTGAAGGCTATGCGGAGCTGGCCTGGGGCATTGCATCCGAAGATGGTAGCGCCGGAAACCTCAAGCATGGATTTAAGACTACTACTGATTTTAAGATTGTGTTCCCCATTGTGGCAAAGAAGGATTTCAAGTACCGCGGTGAGGGGAATGTCTATGCGGAAATTAATGTTAAAGCGTTGAAGTTGAGTTTAGAGTCAAATGGTGGAGCAAAGTTT…	67	1.11947
X-7 seq29_37	ATGATTGACCCATCTGCCACTTCCCGGTATGGTTCCCCACGTTTAGTTAGTAATGGTTTTCGGCATCGGAGAAAAGTGGTGTATCAGCGGGTAGGGCACAGGCGATTTTCTCTCATTTTCTTTTTCGTTGTGGTTCTGGGGCGGTCCCCGCGGCTGTGGGCTCAGGTTTCGTTCACCCCGGATATTGAAGGCTATGCGGAGCTGGCCTGGGGCATTGCATCCGAAGATGGTAGCGCCGGAAACCTCAAGCATGGATTTAAGACTACTACTGATTTTAAGATTGTGTTCCCCATTGTGGCAAAGAAGGATTTCAAGTACCGCGGTGAGGGGAATGTCTATGCGGAAATTAATGTTAAAGCGTTGAAGTTGAGTTTAGAGTCAAATGGTGGAGCAAAGTTT…	37	0.618212
X-7 seq30_50	ATGATTGACCCATCTGCCACTTCCCGGTATGGTTCCCCACGTTTAGTTAGTAATGGTTTTCGGCATCGGAGAAAAGTGGTGTATCAGCGGGTAGGGCACAGGCGATTTTCTCTCATTTTCTTTTTCGTTGTGGTTCTGGGGCGGTCCCCGCGGCTGTGGGCTCAGGTTTCGTTCACCCCGGATATTGAAGGCTATGCGGAGCTGGCCTGGGGCATTGCATCCGAAGATGGTAGCGCCGGAAACCTCAAGCATGGATTTAAGACTACTACTGATTTTAAGATTGTGTTCCCCATTGTGGCAAAGAAGGATTTCAAGTACCGCGGTGAGGGGAATGTCTATGCGGAAATTAATGTTAAAGCGTTGAAGTTGAGTTTAGAGTCAAATGGTGGAGCAAAGTTT…	50	0.835422
X-7 seq35_63	ATGATTGACCCATCTGCCACTTCCCGGTATGGTTCCCCACGTTTAGTTAGTAATGGTTTTCGGCATCGGAGAAAAGTGGTGTATCAGCGGGTAGGGCACAGGCGATTTTCTCTCATTTTCTTTTTCGTTGTGGTTCTGGGGCGGTCCCCGCGGCTGTGGGCTCAGGTTTCGTTCACCCCGGATATTGAAGGCTATGCGGAGCTGGCCTGGGGCATTGCATCCGAAGATGGTAGCGCCGGAAACCTCAAGCATGGATTTAAGACTACTACTGATTTTAAGATTGTGTTCCCCATTGTGGCAAAGAAGGATTTCAAGTACCGCGGTGAGGGGAATGTCTATGCGGAAATTAATGTTAAAGCGTTGAAGTTGAGTTTAGAGTCAAATGGTGGAGCAAAGTTT…	63	1.05263
X-7 seq37_69	ATGATTGACCCATCTGCCACTTCCCGGTATGGTTCCCCACGTTTAGTTAGTAATGGTTTTCGGCATCGGAGAAAAGTGGTGTATCAGCGGGTAGGGCACAGGCGATTTTCTCTCATTTTCTTTTTCGTTGTGGTTCTGGGGCGGTCCCCGCGGCTGTGGGCTCAGGTTTCGTTCACCCCGGATATTGAAGGCTATGCGGAGCTGGCCTGGGGCATTGCATCCGAAGATGGTAGCGCCGGAAACCTCAAGCATGGATTTAAGACTACTACTGATTTTAAGATTGTGTTCCCCATTGTGGCAAAGAAGGATTTCAAGTACCGCGGTGAGGGGAATGTCTATGCGGAAATTAATGTTAAAGCGTTGAAGTTGAGTTTAGAGTCAAATGGTGGAGCAAAGTTT…	69	1.15288
X-7 seq41_34	ATGATTGACCCATCTGCCACTTCCCGGTATGGTTCCCCACGTTTAGTTAGTAATGGTTTTCGGCATCGGAGAAAAGTGGTGTATCAGCGGGTAGGGCACAGGCGATTTTCTCTCATTTTCTTTTTCGTTGTGGTTCTGGGGCGGTCCCCGCGGCTGTGGGCTCAGGTTTCGTTCACCCCGGATATTGAAGGCTATGCGGAGCTGGCCTGGGGCATTGCATCCGATGGTGGCGCCATCAAGCATGGATTTAAGACTACTACTGATTTTAAGATTGTGTTCCCCATTGTGGCAAAGAAGGATTTCAAGTACCGCGGTGAGGGGAATGTCTATGCGGAAATTAATGTTAAAGCGTTGAAGTTGAGTTTAGAGTCAAATGGTGGAGCAAAGTTTGACACGAAG…	34	0.568087
X-7 seq48_40	ATGATTGACCCATCTGCCACTTCCCGGTATGGTTCCCCACGTTTAGTTAGTAATGGTTTTCGGCATCGGAGAAAAGTGGTGTATCAGCGGGTAGGGCACAGGCGATTTTCTCTCATTTTCTTTTTCGTTGTGGTTCTGGGGCGGTCCCCGCGGCTGTGGGCTCAGGTTTCGTTCACCCCGGATATTGAAGGCTATGCGGAGCTGGCCTGGGGCATTGCATCCGAAGATGGTAGCGCCGGAAACCTCAAGCATGGATTTAAGACTACTACTGATTTTAAGATTGTGTTCCCCATTGTGGCAAAGAAGGATTTCAAGTACGCGCGTGAGGGGAATGTCTATGCGGAAATTAATGTTAAAGCGTTGAAGTTGAGTTTAGAGTCAAATGGTGGAGCAAAGTTT…	40	0.668338
X-7 seq55_13	ATGATTGACCCATCTGCCACTTCCCGGTATGGTTCCCCACGTTTAGTTAGTAATGGTTTTCGGCATCGGAGAAAAGTGGTGTATCAGCGGGTAGGGCACAGGCGATTTTCTCTCATTTTCTTTTTCGTTGTGGTTCTGGGGCGGTCCCCGCGGCTGTGGGCTCAGGTTTCGTTCACCCCGGATATTGAAGGCTATGCGGAGCTGGCCTGGGGCATTGCATCCGAAGATGGTAGCGCCGGAAACCTCAAGCATGGATTTAAGACTACTACTGATTTTAAGATTGTGTTCCCCATTGTGGCAAAGAAGGATTTCAAGTACCGCGGTGAGGGGAATGTCTATGCGGAAATTAATGTTAAAGCGTTGAAGTTGAGTTTAGAGTCAAATGGTGGAGCAAAGTTT…	13	0.21721
X-7 seq57_38	ATGATTGACCCATCTGCCACTTCCCGGTATGGTTCCCCACGTTTAGTTAGTAATGGTTTTCGGCATCGGAGAAAAGTGGTGTATCAGCGGGTAGGGCACAGGCGATTTTCTCTCATTTTCTTTTTCGTTGTGGTTCTGGGGCGGTCCCCGCGGCTGTGGGCTCAGGTTTCGTTCACCCCGGATATTGAAGGCTATGCGGAGCTGGCCTGGGGCATTGCATCCGAAGATGGTAGCGCCGGAAACCTCAAGCATGGATTTAAGACTACTACTGATTTTAAGATTGTGTTCCCCATTGTGGCAAAGAAGGATTTCAAGTACCGCGGTGAGGGGAATGTCTATGCGGAAATTAATGTTAAAGCGTTGAAGTTGAGTTTAGAGTCAAATGGTGGAGCAAAGTTT…	38	0.634921
X-7 seq59_33	ATGATTGACCCATCTGCCACTTCCCGGTATGGTTCCCCACGTTTAGTTAGTAATGGTTTTCGGCATCGGAGAAAAGTGGTGTATCAGCGGGTAGGGCACAGGCGATTTTCTCTCATTTTCTTTTTCGTTGTGGTTCTGGGGCGGTCCCCGCGGCTGTGGGCTCAGGTTTCGTTCACCCCGGATATTGAAGGCTATGCGGAGCTGGCCTGGGGCATTGCATCCGAAGATGGTAGCGCCGGAAACCTCAAGCATGGATTTAAGACTACTACTGATTTTAAGATTGTGTTCCCCATTGTGGCAAAGAAGGATTTCAAGTACCGCGGTGAGGGGAATGTCTATGCGGAAATTAATGTTAAAGCGTTGAAGTTGAGTTTAGAGTCAAATGGTGGAGCAAAGTTT…	33	0.551378
X-7 seq60_27	ATGATTGACCCATCTGCCACTTCCCGGTATGGTTCCCCACGTTTAGTTAGTAATGGTTTTCGGCATCGGAGAAAAGTGGTGTATCAGCGGGTAGGGCACAGGCGATTTTCTCTCATTTTCTTTTTCGTTGTGGTTCTGGGGCGGTCCCCGCGGCTGTGGGCTCAGGTTTCGTTCACCCCGGATATTGAAGGCTATGCGGAGCTGGCCTGGGGCATTGCATCCGAAGATGGTAGCGCCGGAAACCTCAAGCATGGATTTAAGACTACTACTGATTTTAAGATTGTGTTCCCCATTGTGGCAAAGAAGGATTTCAAGTACCGCGGTGAGGGGAATGTCTATGCGGAAATTAATGTTAAAGCGTTGAAGTTGAGTTTAGAGTCAAATGGTGGAGCAAAGTTT…	27	0.451128
X-7 seq61_7	ATGATTGACCCATCTGCCACTTCCCGGTATGGTTCCCCACGTTTAGTTAGTAATGGTTTTCGGCATCGGAGAAAAGTGGTGTATCAGCGGGTAGGGCACAGGCGATTTTCTCTCATTTTCTTTTTCGTTGTGGTTCTGGGGCGGTCCCCGCGGCTGTGGGCTCAGGTTTCGTTCACCCCGGATATTGAAGGCTATGCGGAGCTGGCCTGGGGCATTGCATCCGAAGATGGTAGCGCCGGAAACCTCAAGCATGGATTTAAGACTACTACTGATTTTAAGATTGTGTTCCCCATTGTGGCAAAGAAGGATTTCAAGTACCGCGGTGAGGGGAATGTCTATGCGGAAATTAATGTTAAAGCGTTGAAGTTGAGTTTAGAGTCAAATGGTGGAGCAAAGTTT…	7	0.116959
X-7 seq66_31	ATGATTGACCCATCTGCCACTTCCCGGTATGGTTCCCCACGTTTAGTTAGTAATGGTTTTCGGCATCGGAGAAAAGTGGTGTATCAGCGGGTAGGGCACAGGCGATTTTCTCTCATTTTCTTTTTCGTTGTGGTTCTGGGGCGGTCCCCGCGGCTGTGGGCTCAGGTTTCGTTCACCCCGGATATTGAAGGCTATGCGGAGCTGGCCTGGGGCATTGCATCCGAAGATGGTAGCGCCGGAAACCTCAAGCATGGATTTAAGACTACTACTGATTTTAAGATTGTGTTCCCCATTGTGGCAAAGAAGGATTTCAAGTACCGCGGTGAGGGGAATGTCTATGCGGAAATTAATGTTAAAGCGTTGAAGTTGAGTTTAGAGTCAAATGGTGGAGCAAAGTTT…	31	0.517962
X-7 seq72_25	ATGATTGACCCATCTGCCACTTCCCGGTATGGTTCCCCACGTTTAGTTAGTAATGGTTTTCGGCATCGGAGAAAAGTGGTGTATCAGCGGGTAGGGCACAGGCGATTTTCTCTCATTTTCTTTTTCGTTGTGGTTCTGGGGCGGTCCCCGCGGCTGTGGGCTCAGGTTTCGTTCACCCCGGATATTGAAGGCTATGCGGAGCTGGCCTGGGGCATTGCATCCGAAGATGGTAGCGCCGGAAACCTCAAGCATGGATTTAAGACTACTACTGATTTTAAGATTGTGTTCCCCATTGTGGCAAAGAAGGATTTCAAGTACCGCGGTGAGGGGAATGTCTATGCGGAAATTAATGTTAAAGCGTTGAAGTTGAGTTTAGAGTCAAATGGTGGAGCAAAGTTT…	25	0.417711
X-7 seq78_21	ATGATTGACCCATCTGCCACTTCCCGGTATGGTTCCCCACGTTTAGTTAGTAATGGTTTTCGGCATCGGAGAAAAGTGGTGTATCAGCGGGTAGGGCACAGGCGATTTTCTCTCATTTTCTTTTTCGTTGTGGTTCTGGGGCGGTCCCCGCGGCTGTGGGCTCAGGTTTCGTTCACCCCGGATATTGAAGGCTATGCGGAGCTGGCCTGGGGCATTGCATCCGAAGATGGTAGCGCCCAACCCCTCAAGCATGGATTTAAGACTACTACTGATTTTAAGATTGTGTTCCCCATTGTGGCAAAGAAGGATTTCAAGTACCGCGGTGAGGGGAATGTCTATGCGGAAATTAATGTTAAAGCGTTGAAGTTGAGTTTAGAGTCAAATGGTGGAGCAAAGTTT…	21	0.350877
X-7 seq89_35	ATGATTGACCCATCTGCCACTTCCCGGTATGGTTCCCCACGTTTAGTTAGTAATGGTTTTCGGCATCGGAGAAAAGTGGTGTATCAGCGGGTAGGGCACAGGCGATTTTCTCTCATTTTCTTTTTCGTTGTGGTTCTGGGGCGGTCCCCGCGGCTGTGGGCTCAGGTTTCGTTCACCCCGGATATTGAAGGCTATGCGGAGCTGGCCTGGGGCATTGCATCCGAAGATGGTAGCGCCGGAAACCTCAAGCATGGATTTAAGACTACTACTGATTTTAAGATTGTGTTCCCCATTGTGGCAAAGAAGGATTTCAAGTACCGCGGTGAGGGGAATGTCTATGCGGAAATTAATGTTAAAGCGTTGAAGTTGAGTTTAGAGTCAAATGGTGGAGCAAAGTTT…	35	0.584795
X-7 seq90_6	ATGATTGACCCATCTGCCACTTCCCGGTATGGTTCCCCACGTTTAGTTAGTAATGGTTTTCGGCATCGGAGAAAAGTGGTGTATCAGCGGGTAGGGCACAGGCGATTTTCTCTCATTTTCTTTTTCGTTGTGGTTCTGGGGCGGTCCCCGCGGCTGTGGGCTCAGGTTTCGTTCACCCCGGATATTGAAGGCTATGCGGAGCTGGCCTGGGGCATTGCATCCGAAGATGGTAGCGCCGGAAACCTCAAGCATGGATTTAAGACTACTACTGATTTTAAGATTGTGTTCCCCATTGTGGCAAAGAAGGATTTCAAGTACCGCGGTGAGGGGAATGTCTATGCGGAAATTAATGTTAAAGCGTTGAAGTTGAGTTTAGAGTCAAATGGTGGAGCAAAGTTT…	6	0.100251
X-7 seq97_15	ATGATTGACCCATCTGCCACTTCCCGGTATGGTTCCCCACGTTTAGTTAGTAATGGTTTTCGGCATCGGAGAAAAGTGGTGTATCAGCGGGTAGGGCACAGGCGATTTTCTCTCATTTTCTTTTTCGTTGTGGTTCTGGGGCGGTCCCCGCGGCTGTGGGCTCAGGTTTCGTTCACCCCGGATATTGAAGGCTATGCGGAGCTGGCCTGGGGCATTGCATCCGATGGTGGCGCCATCAAGCATGGATTTAAGACTACTACTGATTTTAAGATTGTGTTCCCCATTGTGGCAAAGAAGGATTTCAAGTACCGCGGTGAGGGGAATGTCTATGCGGAAATTAATGTTAAAGCGTTGAAGTTGAGTTTAGAGTCAAATGGTGGAGCAAAGTTTGACACGAAG…	15	0.250627
X-8 seq1_174	ATGATTGACCCATCTGCCACTTCCCGGTATGGTTCCCCACGTTTAGTTAGTAATGGTTTTCGGCATCGGAGAAAAGTGGTGTATCAGCGGGTAGGGCACAGGCGATTTTCTCTCATTTTCTTTTTCGTTGTGGTTCTGGGGCGGTCCCCGCGGCTGTGGGCTCAGGTTTCGTTCACCCCGGATATTGAAGGCTATGCGGAGCTGGCCTGGGGCATTGCATCTGAAACTGGTGGCGCCCAACCCCTCAAGCATGGATTTAAGACTACTACTGATTTTAAGATTGTGTTCCCCATTGTGGCAAAGAAGGATTTCAAGTACCGCGGTGAGGGGAATGTCTATGCGGAAATTAATGTTAAAGCGTTGAAGTTGAGTTTAGAGTCAAATGGTGGAGCAAAGTTT…	174	20.6651
X-8 seq2_130	ATGATTGACCCATCTGCCACTTCCCGGTATGGTTCCCCACGTTTAGTTAGTAATGGTTTTCGGCATCGGAGAAAAGTGGTGTATCAGCGGGTAGGGCACAGGCGATTTTCTCTCATTTTCTTTTTCGTTGTGGTTCTGGGGCGGTCCCCGCGGCTGTGGGCTCAGGTTTCGTTCACCCCGGATATTGAAGGCTATGCGGAGCTGGCCTGGGGCATTGCATCTGAAACTGGTGGCGCCCAACCCCTCAAGCATGGATTTAAGACTACTACTGATTTTAAGATTGTGTTCCCCATTGTGGCAAAGAAGGATTTCAAGTACCGCGGTGAGGGGAATGTCTATGCGGAAATTAATGTTAAAGCGTTGAAGTTGAGTTTAGAGTCAAATGGTGGAGCAAAGTTT…	130	15.4394
X-8 seq3_273	ATGATTGACCCATCTGCCACTTCCCGGTATGGTTCCCCACGTTTAGTTAGTAATGGTTTTCGGCATCGGAGAAAAGTGGTGTATCAGCGGGTAGGGCACAGGCGATTTTCTCTCATTTTCTTTTTCGTTGTGGTTCTGGGGCGGTCCCCGCGGCTGTGGGCTCAGGTTTCGTTCACCCCGGATATTGAAGGCTATGCGGAGCTGGCCTGGGGCATTGCATCTGAAACTGGTGGCGCCCAACCCCTCAAGCATGGATTTAAGACTACTACTGATTTTAAGATTGTGTTCCCCATTGTGGCAAAGAAGGATTTCAAGTACCGCGGTGAGGGGAATGTCTATGCGGAAATTAATGTTAAAGCGTTGAAGTTGAGTTTAGAGTCAAATGGTGGAGCAAAGTTT…	273	32.4228
X-8 seq4_150	ATGATTGACCCATCTGCCACTTCCCGGTATGGTTCCCCACGTTTAGTTAGTAATGGTTTTCGGCATCGGAGAAAAGTGGTGTATCAGCGGGTAGGGCACAGGCGATTTTCTCTCATTTTCTTTTTCGTTGTGGTTCTGGGGCGGTCCCCGCGGCTGTGGGCTCAGGTTTCGTTCACCCCGGATATTGAAGGCTATGCGGAGCTGGCCTGGGGCATTGCATCTGAAACTGGTGGCGCCCAACCCCTCAAGCATGGATTTAAGACTACTACTGATTTTAAGATTGTGTTCCCCATTGTGGCAAAGAAGGATTTCAAGTACCGCGGTGAGGGGAATGTCTATGCGGAAATTAATGTTAAAGCGTTGAAGTTGAGTTTAGAGTCAAATGGTGGAGCAAAGTTT…	150	17.8147
X-8 seq10_36	ATGATTGACCCATCTGCCACTTCCCGGTATGGTTCCCCACGTTTAGTTAGTAATGGTTTTCGGCATCGGAGAAAAGTGGTGTATCAGCGGGTAGGGCACAGGCGATTTTCTCTCATTTTCTTTTTCGTTGTGGTTCTGGGGCGGTCCCCGCGGCTGTGGGCTCAGGTTTCGTTCACCCCGGATATTGAAGGCTATGCGGAGCTGGCCTGGGGCATTGCATCTGAAACTGGTGGCGCCCAACCCCTCAAGCATGGATTTAAGACTACTACTGATTTTAAGATTGTGTTCCCCATTGTGGCAAAGAAGGATTTCAAGTACCGCGGTGAGGGGAATGTCTATGCGGAAATTAATGTTAAAGCGTTGAAGTTGAGTTTAGAGTCAAATGGTGGAGCAAAGTTT…	36	4.27553
X-8 seq14_18	ATGATTGACCCATCTGCCACTTCCCGGTATGGTTCCCCACGTTTAGTTAGTAATGGTTTTCGGCATCGGAGAAAAGTGGTGTATCAGCGGGTAGGGCACAGGCGATTTTCTCTCATTTTCTTTTTCGTTGTGGTTCTGGGGCGGTCCCCGCGGCTGTGGGCTCAGGTTTCGTTCACCCCGGATATTGAAGGCTATGCGGAGCTGGCCTGGGGCATTGCATCTGAAACTGGTGGCGCCCAACCCCTCAAGCATGGATTTAAGACTACTACTGATTTTAAGATTGTGTTCCCCATTGTGGCAAAGAAGGATTTCAAGTACCGCGGTGAGGGGAATGTCTATGCGGAAATTAATGTTAAAGCGTTGAAGTTGAGTTTAGAGTCAAATGGTGGAGCAAAGTTT…	18	2.13777
X-8 seq16_19	ATGATTGACCCATCTGCCACTTCCCGGTATGGTTCCCCACGTTTAGTTAGTAATGGTTTTCGGCATCGGAGAAAAGTGGTGTATCAGCGGGTAGGGCACAGGCGATTTTCTCTCATTTTCTTTTTCGTTGTGGTTCTGGGGCGGTCCCCGCGGCTGTGGGCTCAGGTTTCGTTCACCCCGGATATTGAAGGCTATGCGGAGCTGGCCTGGGGCATTGCATCTGAAACTGGTGGCGCCCAACCCCTCAAGCATGGATTTAAGACTACTACTGATTTTAAGATTGTGTTCCCCATTGTGGCAAAGAAGGATTTCAAGTACCGCGGTGAGGGGAATGTCTATGCGGAAATTAATGTTAAAGCGTTGAAGTTGAGTTTAGAGTCAAATGGTGGAGCAAAGTTT…	19	2.25653
X-8 seq17_11	ATGATTGACCCATCTGCCACTTCCCGGTATGGTTCCCCACGTTTAGTTAGTAATGGTTTTCGGCATCGGAGAAAAGTGGTGTATCAGCGGGTAGGGCACAGGCGATTTTCTCTCATTTTCTTTTTCGTTGTGGTTCTGGGGCGGTCCCCGCGGCTGTGGGCTCAGGTTTCGTTCACCCCGGATATTGAAGGCTATGCGGAGCTGGCCTGGGGCATTGCATCTGAAACTGGTGGCGCCCAACCCCTCAAGCATGGATTTAAGACTACTACTGATTTTAAGATTGTGTTCCCCATTGTGGCAAAGAAGGATTTCAAGTACCGCGGTGAGGGGAATGTCTATGCGGAAATTAATGTTAAAGCGTTGAAGTTGAGTTTAGAGTCAAATGGTGGAGCAAAGTTT…	11	1.30641
X-8 seq18_21	ATGATTGACCCATCTGCCACTTCCCGGTATGGTTCCCCACGTTTAGTTAGTAATGGTTTTCGGCATCGGAGAAAAGTGGTGTATCAGCGGGTAGGGCACAGGCGATTTTCTCTCATTTTCTTTTTCGTTGTGGTTCTGGGGCGGTCCCCGCGGCTGTGGGCTCAGGTTTCGTTCACCCCGGATATTGAAGGCTATGCGGAGCTGGCCTGGGGCATTGCATCTGAAACTGGTGGCGCCCAACCCCTCAAGCATGGATTTAAGACTACTACTGATTTTAAGATTGTGTTCCCCATTGTGGCAAAGAAGGATTTCAAGTACCGCGGTGAGGGGAATGTCTATGCGGAAATTAATGTTAAAGCGTTGAAGTTGAGTTTAGAGTCAAATGGTGGAGCAAAGTTT…	21	2.49406
X-8 seq20_10	ATGATTGACCCATCTGCCACTTCCCGGTATGGTTCCCCACGTTTAGTTAGTAATGGTTTTCGGCATCGGAGAAAAGTGGTGTATCAGCGGGTAGGGCACAGGCGATTTTCTCTCATTTTCTTTTTCGTTGTGGTTCTGGGGCGGTCCCCGCGGCTGTGGGCTCAGGTTTCGTTCACCCCGGATATTGAAGGCTATGCGGAGCTGGCCTGGGGCATTGCATCTGAAACTGGTGGCGCCCAACCCCTCAAGCATGGATTTAAGACTACTACTGATTTTAAGATTGTGTTCCCCATTGTGGCAAAGAAGGATTTCAAGTACCGCGGTGAGGGGAATGTCTATGCGGAAATTAATGTTAAAGCGTTGAAGTTGAGTTTAGAGTCAAATGGTGGAGCAAAGTTT…	10	1.18765
X-9 seq1_1786	ATGATTGACCCATCTGCCACTTCCCGGTATGGTTCCCCACGTTTAGTTAGTAATGGTTTTCGGCATCGGAGAAAAGTGGTGTATCAGCGGGTAGGGCACAGGCGATTTTCTCTCATTTTCTTTTTCGTTGTGGTTCTGGGGCGGTCCCCGCGGCTGTGGGCTCAGGTTTCGTTCACCCCGGATATTGAAGGCTATGCGGAGCTGGCCTGGGGCATTGCATCCGAAGATGGTAGCGCCGGAAACCTCAAGCATGGATTTAAGACTACTACTGATTTTAAGATTGTGTTCCCCATTGTGGCAAAGAAGGATTTCAAGTACCGCGGTGAGGGGAATGTCTATGCGGAAATTAATGTTAAAGCGTTGAAGTTGAGTTTAGAGTCAAATGGTGGAGCAAAGTTT…	1786	74.3547
X-9 seq4_118	ATGATTGACCCATCTGCCACTTCCCGGTATGGTTCCCCACGTTTAGTTAGTAATGGTTTTCGGCATCGGAGAAAAGTGGTGTATCAGCGGGTAGGGCACAGGCGATTTTCTCTCATTTTCTTTTTCGTTGTGGTTCTGGGGCGGTCCCCGCGGCTGTGGGCTCAGGTTTCGTTCACCCCGGATATTGAAGGCTATGCGGAGCTGGCCTGGGGCATTGCATCCGAAGATGGTAGCGCCGGAAACCTCAAGCATGGATTTAAGACTACTACTGATTTTAAGATTGTGTTCCCCATTGTGGCAAAGAAGGATTTCAAGTACCGCGGTGAGGGGAATGTCTATGCGGAAATTAATGTTAAAGCGTTGAAGTTGAGTTTAGAGTCAAATGGTGGAGCAAAGTTT…	118	4.91257
X-9 seq5_168	ATGATTGACCCATCTGCCACTTCCCGGTATGGTTCCCCACGTTTAGTTAGTAATGGTTTTCGGCATCGGAGAAAAGTGGTGTATCAGCGGGTAGGGCACAGGCGATTTTCTCTCATTTTCTTTTTCGTTGTGGTTCTGGGGCGGTCCCCGCGGCTGTGGGCTCAGGTTTCGTTCACCCCGGATATTGAAGGCTATGCGGAGCTGGCCTGGGGCATTGCATCCGAAGATGGTAGCGCCGGAAACCTCAAGCATGGATTTAAGACTACTACTGATTTTAAGATTGTGTTCCCCATTGTGGCAAAGAAGGATTTCAAGTACCGCGGTGAGGGGAATGTCTATGCGGAAATTAATGTTAAAGCGTTGAAGTTGAGTTTAGAGTCAAATGGTGGAGCAAAGTTT…	168	6.99417
X-9 seq8_18	ATGATTGACCCATCTGCCACTTCCCGGTATGGTTCCCCACGTTTAGTTAGTAATGGTTTTCGGCATCGGAGAAAAGTGGTGTATCAGCGGGTAGGGCACAGGCGATTTTCTCTCATTTTCTTTTTCGTTGTGGTTCTGGGGCGGTCCCCGCGGCTGTGGGCTCAGGTTTCGTTCACCCCGGATATTGAAGGCTATGCGGAGCTGGCCTGGGGCATTGCATCCGAAGATGGTAGCGCCGGAAACCTCAAGCATGGATTTAAGACTACTACTGATTTTAAGATTGTGTTCCCCATTGTGGCAAAGAAGGATTTCAAGTACCGCGGTGAGGGGAATGTCTATGCGGAAATTAATGTTAAAGCGTTGAAGTTGAGTTTAGAGTCAAATGGTGGAGCAAAGTTT…	18	0.749376
X-9 seq9_64	ATGATTGACCCATCTGCCACTTCCCGGTATGGTTCCCCACGTTTAGTTAGTAATGGTTTTCGGCATCGGAGAAAAGTGGTGTATCAGCGGGTAGGGCACAGGCGATTTTCTCTCATTTTCTTTTTCGTTGTGGTTCTGGGGCGGTCCCCGCGGCTGTGGGCTCAGGTTTCGTTCACCCCGGATATTGAAGGCTATGCGGAGCTGGCCTGGGGCATTGCATCCGAAGATGGTAGCGCCGGAAACCTCAAGCATGGATTTAAGACTACTACTGATTTTAAGATTGTGTTCCCCATTGTGGCAAAGAAGGATTTCAAGTACCGCGGTGAGGGGAATGTCTATGCGGAAATTAATGTTAAAGCGTTGAAGTTGAGTTTAGAGTCAAATGGTGGAGCAAAGTTT…	64	2.66445
X-9 seq14_57	ATGATTGACCCATCTGCCACTTCCCGGTATGGTTCCCCACGTTTAGTTAGTAATGGTTTTCGGCATCGGAGAAAAGTGGTGTATCAGCGGGTAGGGCACAGGCGATTTTCTCTCATTTTCTTTTTCGTTGTGGTTCTGGGGCGGTCCCCGCGGCTGTGGGCTCAGGTTTCGTTCACCCCGGATATTGAAGGCTATGCGGAGCTGGCCTGGGGCATTGCATCCGAAGATGGTAGCGCCGGAAACCTCAAGCATGGATTTAAGACTACTACTGATTTTAAGATTGTGTTCCCCATTGTGGCAAAGAAGGATTTCAAGTACCGCGGTGAGGGGAATGTCTATGCGGAAATTAATGTTAAAGCGTTGAAGTTGAGTTTAGAGTCAAATGGTGGAGCAAAGTTT…	57	2.37302
X-9 seq17_36	ATGATTGACCCATCTGCCACTTCCCGGTATGGTTCCCCACGTTTAGTTAGTAATGGTTTTCGGCATCGGAGAAAAGTGGTGTATCAGCGGGTAGGGCACAGGCGATTTTCTCTCATTTTCTTTTTCGTTGTGGTTCTGGGGCGGTCCCCGCGGCTGTGGGCTCAGGTTTCGTTCACCCCGGATATTGAAGGCTATGCGGAGCTGGCCTGGGGCATTGCATCCGAAGATGGTAGCGCCGGAAACCTCAAGCATGGATTTAAGACTACTACTGATTTTAAGATTGTGTTCCCCATTGTGGCAAAGAAGGATTTCAAGTACCGCGGTGAGGGGAATGTCTATGCGGAAATTAATGTTAAAGCGTTGAAGTTGAGTTTAGAGTCAAATGGTGGAGCAAAGTTT…	36	1.49875
X-9 seq18_25	ATGATTGACCCATCTGCCACTTCCCGGTATGGTTCCCCACGTTTAGTTAGTAATGGTTTTCGGCATCGGAGAAAAGTGGTGTATCAGCGGGTAGGGCACAGGCGATTTTCTCTCATTTTCTTTTTCGTTGTGGTTCTGGGGCGGTCCCCGCGGCTGTGGGCTCAGGTTTCGTTCACCCCGGATATTGAAGGCTATGCGGAGCTGGCCTGGGGCATTGCATCCGAAGATGGTAGCGCCGGAAACCTCAAGCATGGATTTAAGACTACTACTGATTTTAAGATTGTGTTCCCCATTGTGGCAAAGAAGGATTTCAAGTACCGCGGTGAGGGGAATGTCTATGCGGAAATTAATGTTAAAGCGTTGAAGTTGAGTTTAGAGTCAAATGGTGGAGCAAAGTTT…	25	1.0408
X-9 seq22_15	ATGATTGACCCATCTGCCACTTCCCGGTATGGTTCCCCACGTTTAGTTAGTAATGGTTTTCGGCATCGGAGAAAAGTGGTGTATCAGCGGGTAGGGCACAGGCGATTTTCTCTCATTTTCTTTTTCGTTGTGGTTCTGGGGCGGTCCCCGCGGCTGTGGGCTCAGGTTTCGTTCACCCCGGATATTGAAGGCTATGCGGAGCTGGCCTGGGGCATTGCATCCGAAGATGGTAGCGCCGGAAACCTCAAGCATGGATTTAAGACTACTACTGATTTTAAGATTGTGTTCCCCATTGTGGCAAAGAAGGATTTCAAGTACCGCGGTGAGGGGAATGTCTATGCGGAAATTAATGTTAAAGCGTTGAAGTTGAGTTTAGAGTCAAATGGTGGAGCAAAGTTT…	15	0.62448
X-9 seq31_21	ATGATTGACCCATCTGCCACTTCCCGGTATGGTTCCCCACGTTTAGTTAGTAATGGTTTTCGGCATCGGAGAAAAGTGGTGTATCAGCGGGTAGGGCACAGGCGATTTTCTCTCATTTTCTTTTTCGTTGTGGTTCTGGGGCGGTCCCCGCGGCTGTGGGCTCAGGTTTCGTTCACCCCGGATATTGAAGGCTATGCGGAGCTGGCCTGGGGCATTGCATCCGAAGATGGTAGCGCCGGAAACCTCAAGCATGGATTTAAGACTACTACTGATTTTAAGATTGTGTTCCCCATTGTGGCAAAGAAGGATTTCAAGTACCGCGGTGAGGGGAATGTCTATGCGGAAATTAATGTTAAAGCGTTGAAGTTGAGTTTAGAGTCAAATGGTGGAGCAAAGTTT…	21	0.874271
X-9 seq32_15	ATGATTGACCCATCTGCCACTTCCCGGTATGGTTCCCCACGTTTAGTTAGTAATGGTTTTCGGCATCGGAGAAAAGTGGTGTATCAGCGGGTAGGGCACAGGCGATTTTCTCTCATTTTCTTTTTCGTTGTGGTTCTGGGGCGGTCCCCGCGGCTGTGGGCTCAGGTTTCGTTCACCCCGGATATTGAAGGCTATGAGGAGCTGGCCTGGGGCATTGCATCCGAAGATGGTAGCGCCGGAAACCTCAAGCATGGATTTAAGACTACTACTGATTTTAAGATTGTGTTCCCCATTGTGGCAAAGAAGGATTTCAAGTACCGCGGTGAGGGGGATGTCTATGCGGAAATTAATGTTAAAGCGTTGAAGTTGAGTTTAGAGTCAAATGGTGGAGCAAAGTTT…	15	0.62448
X-9 seq33_21	ATGATTGACCCATCTGCCACTTCCCGGTATGGTTCCCCACGTTTAGTTAGTAATGGTTTTCGGCATCGGAGAAAAGTGGTGTATCAGCGGGTAGGGCACAGGCGATTTTCTCTCATTTTCTTTTTCGTTGTGGTTCTGGGGCGGTCCCCGCGGCTGTGGGCTCAGGTTTCGTTCACCCCGGATATTGAAGGCTATGCGGAGCTGGCCTGGGGCATTGCATCCGAAGATGGTAGCGCCGGAAACCTCAAGCATGGATTTAAGACTACTACTGATTTTAAGATTGTGTTCCCCATTGTGGCAAAGAAGGATTTCAAGTACCGCGGTGAGGGGAATGTCTATGCGGAAATTAATGTTAAAGCGTTGAAGTTGAGTTTAGAGTCAAATGGTGGAGCAAAGTTT…	21	0.874271
X-9 seq36_37	ATGATTGACCCATCTGCCACTTCCCGGTATGGTTCCCCACGTTTAGTTAGTAATGGTTTTCGGCATCGGAGAAAAGTGGTGTATCAGCGGGTAGGGCACAGGCGATTTTCTCTCATTTTCTTTTTCGTTGTGGTTCTGGGGCGGTCCCCGCGGCTGTGGGCTCAGGTTTCGTTCACCCCGGATATTGAAGGCTATGCGGAGCTGGCCTGGGGCATTGCATCCGAAGATGGTAGCGCCGGAAACCTCAAGCATGGATTTAAGACTACTACTGATTTTAAGATTGTGTTCCCCATTGTGGCAAAGAAGGATTTCAAGTACCGCGGTGAGGGGAATGTCTATGCGGAAATTAATGTTAAAGCGTTGAAGTTGAGTTTAGAGTCAAATGGTGGAGCAAAGTTT…	37	1.54038
X-9 seq37_12	ATGATTGACCCATCTGCCACTTCCCGGTATGGTTCCCCACGTTTAGTTAGTAATGGTTTTCGGCATCGGAGAAAAGTGGTGTATCAGCGGGTAGGGCACAGGCGATTTTCTCTCATTTTCTTTTTCGTTGTGGTTCTGGGGCGGTCCCCGCGGCTGTGGGCTCAGGTTTCGTTCACCCCGGATATTGAAGGCTATGCGGAGCTGGCCTGGGGCATTGCATCCGAAGATGGTAGCGCCGGAAACCTCAAGCATGGATTTAAGACTACTACTGATTTTAAGATTGTGTTCCCCATTGTGGCAAAGAAGGATTTCAAGTACGCGCGTGAGGGGAATGTCTATGCGGAAATTAATGTTAAAGCGTTGAAGTTGAGTTTAGAGTCAAATGGTGGAGCAAAGTTT…	12	0.499584
X-9 seq44_9	ATGATTGACCCATCTGCCACTTCCCGGTATGGTTCCCCACGTTTAGTTAGTAATGGTTTTCGGCATCGGAGAAAAGTGGTGTATCAGCGGGTAGGGCACAGGCGATTTTCTCTCATTTTCTTTTTCGTTGTGGTTCTGGGGCGGTCCCCGCGGCTGTGGGCTCAGGTTTCGTTCACCCCGGATATTGAAGGCTATGCGGAGCTGGCCTGGGGCATTGCATCCGAAGATGGTAGCGCCGGAAACCTCAAGCATGGATTTAAGACTACTACTGATTTTAAGATTGTGTTCCCCATTGTGGCAAAGAAGGATTTCAAGTACCGCGGTGAGGGGAATGTCTATGCGGAAATTAATGTTAAAGCGTTGAAGTTGAGTTTAGAGTCAAATGGTGGAGCAAAGTTT…	9	0.374688
X-10 seq1_627	ATGATTGACCCATCTGCCACTTCCCGGTATGGTTCCCCACGTTTAGTTAGTAATGGTTTTCGGCATCGGAGAAAAGTGGTGTATCAGCGGGTAGGGCACAGGCGATTTTCTCTCATTTTCTTTTTCGTTGTGGTTCTGGGGCGGTCCCCGCGGCTGTGGGCTCAGGTTTCGTTCACCCCGGATATTGAAGGCTATGCGGAGCTGGCCTGGGGCATTGCATCTGAAAAAAATGGTGGCGCCATCAAGCATGGATTTAAGACTACTACTGATTTTAAGATTGTGTTCCCCATTGTGGCAAAGAAGGATTTCAAGTACCGCGGTGAGGGGAATGTCTATGCGGAAATTAATGTTAAAGCGTTGAAGTTGAGTTTAGAGTCAAATGGTGGAGCAAAGTTTGAC…	627	15.7855
X-10 seq2_206	ATGATTGACCCATCTGCCACTTCCCGGTATGGTTCCCCACGTTTAGTTAGTAATGGTTTTCGGCATCGGAGAAAAGTGGTGTATCAGCGGGTAGGGCACAGGCGATTTTCTCTCATTTTCTTTTTCGTTGTGGTTCTGGGGCGGTCCCCGCGGCTGTGGGCTCAGGTTTCGTTCACCCCGGATATTGAAGGCTATGCGGAGCTGGCCTGGGGCATTGCATCTGAAAAAAATGGTGGCGCCATCAAGCATGGATTTAAGACTACTACTGATTTTAAGATTGTGTTCCCCATTGTGGCAAAGAAGGATTTCAAGTACCGCGGTGAGGGGAATGTCTATGCGGAAATTAATGTTAAAGCGTTGAAGTTGAGTTTAGAGTCAAATGGTGGAGCAAAGTTTGAC…	206	5.1863
X-10 seq3_280	ATGATTGACCCATCTGCCACTTCCCGGTATGGTTCCCCACGTTTAGTTAGTAATGGTTTTCGGCATCGGAGAAAAGTGGTGTATCAGCGGGTAGGGCACAGGCGATTTTCTCTCATTTTCTTTTTCGTTGTGGTTCTGGGGCGGTCCCCGCGGCTGTGGGCTCAGGTTTCGTTCACCCCGGATATTGAAGGCTATGCGGAGCTGGCCTGGGGCATTGCATCTGAAAAAAATGGTGGCGCCATCAAGCATGGATTTAAGACTACTACTGATTTTAAGATTGTGTTCCCCATTGTGGCAAAGAAGGATTTCAAGTACCGCGGTGAGGGGAATGTCTATGCGGAAATTAATGTTAAAGCGTTGAAGTTGAGTTTAGAGTCAAATGGTGGAGCAAAGTTTGAC…	280	7.04935
X-10 seq4_534	ATGATTGACCCATCTGCCACTTCCCGGTATGGTTCCCCACGTTTAGTTAGTAATGGTTTTCGGCATCGGAGAAAAGTGGTGTATCAGCGGGTAGGGCACAGGCGATTTTCTCTCATTTTCTTTTTCGTTGTGGTTCTGGGGCGGTCCCCGCGGCTGTGGGCTCAGGTTTCGTTCACCCCGGATATTGAAGGCTATGCGGAGCTGGCCTGGGGCATTGCATCTGAAAAAAATGGTGGCGCCATCAAGCATGGATTTAAGACTACTACTGATTTTAAGATTGTGTTCCCCATTGTGGCAAAGAAGGATTTCAAGTACCGCGGTGAGGGGAATGTCTATGCGGAAATTAATGTTAAAGCGTTGAAGTTGAGTTTAGAGTCAAATGGTGGAGCAAAGTTTGAC…	534	13.4441
X-10 seq5_137	ATGATTGACCCATCTGCCACTTCCCGGTATGGTTCCCCACGTTTAGTTAGTAATGGTTTTCGGCATCGGAGAAAAGTGGTGTATCAGCGGGTAGGGCACAGGCGATTTTCTCTCATTTTCTTTTTCGTTGTGGTTCTGGGGCGGTCCCCGCGGCTGTGGGCTCAGGTTTCGTTCACCCCGGATATTGAAGGCTATGCGGAGCTGGCCTGGGGCATTGCATCTGAAAAAAATGGTGGCGCCATCAAGCATGGATTTAAGACTACTACTGATTTTAAGATTGTGTTCCCCATTGTGGCAAAGAAGGATTTCAAGTACCGCGGTGAGGGGAATGTCTATGCGGAAATTAATGTTAAAGCGTTGAAGTTGAGTTTAGAGTCAAATGGTGGAGCAAAGTTTGAC…	137	3.44914
X-10 seq6_128	ATGATTGACCCATCTGCCACTTCCCGGTATGGTTCCCCACGTTTAGTTAGTAATGGTTTTCGGCATCGGAGAAAAGTGGTGTATCAGCGGGTAGGGCACAGGCGATTTTCTCTCATTTTCTTTTTCGTTGTGGTTCTGGGGCGGTCCCCGCGGCTGTGGGCTCAGGTTTCGTTCACCCCGGATATTGAAGGCTATGCGGAGCTGGCCTGGGGCATTGCATCTGAAAAAAATGGTGGCGCCATCAAGCATGGATTTAAGACTACTACTGATTTTAAGATTGTGTTCCCCATTGTGGCAAAGAAGGATTTCAAGTACCGCGGTGAGGGGAATGTCTATGCGGAAATTAATGTTAAAGCGTTGAAGTTGAGTTTAGAGTCAAATGGTGGAGCAAAGTTTGAC…	128	3.22256
X-10 seq8_74	ATGATTGACCCATCTGCCACTTCCCGGTATGGTTCCCCACGTTTAGTTAGTAATGGTTTTCGGCATCGGAGAAAAGTGGTGTATCAGCGGGTAGGGCACAGGCGATTTTCTCTCATTTTCTTTTTCGTTGTGGTTCTGGGGCGGTCCCCGCGGCTGTGGGCTCAGGTTTCGTTCACCCCGGATATTGAAGGCTATGCGGAGCTGGCCTGGGGCATTGCATCTGAAAAAAATGGTGGCGCCATCAAGCATGGATTTAAGACTACTACTGATTTTAAGATTGTGTTCCCCATTGTGGCAAAGAAGGATTTCAAGTACCGCGGTGAGGGGAATGTCTATGCGGAAATTAATGTTAAAGCGTTGAAGTTGAGTTTAGAGTCAAATGGTGGAGCAAAGTTTGAC…	74	1.86304
X-10 seq9_123	ATGATTGACCCATCTGCCACTTCCCGGTATGGTTCCCCACGTTTAGTTAGTAATGGTTTTCGGCATCGGAGAAAAGTGGTGTATCAGCGGGTAGGGCACAGGCGATTTTCTCTCATTTTCTTTTTCGTTGTGGTTCTGGGGCGGTCCCCGCGGCTGTGGGCTCAGGTTTCGTTCACCCCGGATATTGAAGGCTATGCGGAGCTGGCCTGGGGCATTGCATCTGAAAAAAATGGTGGCGCCATCAAGCATGGATTTAAGACTACTACTGATTTTAAGATTGTGTTCCCCATTGTGGCAAAGAAGGATTTCAAGTACCGCGGTGAGGGGAATGTCTATGCGGAAATTAATGTTAAAGCGTTGAAGTTGAGTTTAGAGTCAAATGGTGGAGCAAAGTTTGAC…	123	3.09668
X-10 seq10_81	ATGATTGACCCATCTGCCACTTCCCGGTATGGTTCCCCACGTTTAGTTAGTAATGGTTTTCGGCATCGGAGAAAAGTGGTGTATCAGCGGGTAGGGCACAGGCGATTTTCTCTCATTTTCTTTTTCGTTGTGGTTCTGGGGCGGTCCCCGCGGCTGTGGGCTCAGGTTTCGTTCACCCCGGATATTGAAGGCTATGCGGAGCTGGCCTGGGGCATTGCATCTGAAAAAAATGGTGGCGCCATCAAGCATGGATTTAAGACTACTACTGATTTTAAGATTGTGTTCCCCATTGTGGCAAAGAAGGATTTCAAGTACCGCGGTGAGGGGAATGTCTATGCGGAAATTAATGTTAAAGCGTTGAAGTTGAGTTTAGAGTCAAATGGTGGAGCAAAGTTTGAC…	81	2.03927
X-10 seq11_158	ATGATTGACCCATCTGCCACTTCCCGGTATGGTTCCCCACGTTTAGTTAGTAATGGTTTTCGGCATCGGAGAAAAGTGGTGTATCAGCGGGTAGGGCACAGGCGATTTTCTCTCATTTTCTTTTTCGTTGTGGTTCTGGGGCGGTCCCCGCGGCTGTGGGCTCAGGTTTCGTTCACCCCGGATATTGAAGGCTATGCGGAGCTGGCCTGGGGCATTGCATCTGAAAAAAATGGTGGCGCCATCAAGCATGGATTTAAGACTACTACTGATTTTAAGATTGTGTTCCCCATTGTGGCAAAGAAGGATTTCAAGTACCGCGGTGAGGGGAATGTCTATGCGGAAATTAATGTTAAAGCGTTGAAGTTGAGTTTAGAGTCAAATGGTGGAGCAAAGTTTGAC…	158	3.97784
X-10 seq12_100	ATGATTGACCCATCTGCCACTTCCCGGTATGGTTCCCCACGTTTAGTTAGTAATGGTTTTCGGCATCGGAGAAAAGTGGTGTATCAGCGGGTAGGGCACAGGCGATTTTCTCTCATTTTCTTTTTCGTTGTGGTTCTGGGGCGGTCCCCGCGGCTGTGGGCTCAGGTTTCGTTCACCCCGGATATTGAAGGCTATGCGGAGCTGGCCTGGGGCATTGCATCTGAAAAAAATGGTGGCGCCATCAAGCATGGATTTAAGACTACTACTGATTTTAAGATTGTGTTCCCCATTGTGGCAAAGAAGGATTTCAAGTACCGCGGTGAGGGGAATGTCTATGCGGAAATTAATGTTAAAGCGTTGAAGTTGAGTTTAGAGTCAAATGGTGGAGCAAAGTTTGAC…	100	2.51762
X-10 seq13_68	ATGATTGACCCATCTGCCACTTCCCGGTATGGTTCCCCACGTTTAGTTAGTAATGGTTTTCGGCATCGGAGAAAAGTGGTGTATCAGCGGGTAGGGCACAGGCGATTTTCTCTCATTTTCTTTTTCGTTGTGGTTCTGGGGCGGTCCCCGCGGCTGTGGGCTCAGGTTTCGTTCACCCCGGATATTGAAGGCTATGCGGAGCTGGCCTGGGGCATTGCATCTGAAAAAAATGGTGGCGCCATCAAGCATGGATTTAAGACTACTACTGATTTTAAGATTGTGTTCCCCATTGTGGCAAAGAAGGATTTCAAGTACCGCGGTGAGGGGAATGTCTATGCGGAAATTAATGTTAAAGCGTTGAAGTTGAGTTTAGAGTCAAATGGTGGAGCAAAGTTTGAC…	68	1.71198
X-10 seq14_85	ATGATTGACCCATCTGCCACTTCCCGGTATGGTTCCCCACGTTTAGTTAGTAATGGTTTTCGGCATCGGAGAAAAGTGGTGTATCAGCGGGTAGGGCACAGGCGATTTTCTCTCATTTTCTTTTTCGTTGTGGTTCTGGGGCGGTCCCCGCGGCTGTGGGCTCAGGTTTCGTTCACCCCGGATATTGAAGGCTATGCGGAGCTGGCCTGGGGCATTGCATCTGAAAAAAATGGTGGCGCCATCAAGCATGGATTTAAGACTACTACTGATTTTAAGATTGTGTTCCCCATTGTGGCAAAGAAGGATTTCAAGTACCGCGGTGAGGGGAATGTCTATGCGGAAATTAATGTTAAAGCGTTGAAGTTGAGTTTAGAGTCAAATGGTGGAGCAAAGTTTGAC…	85	2.13998
X-10 seq15_91	ATGATTGACCCATCTGCCACTTCCCGGTATGGTTCCCCACGTTTAGTTAGTAATGGTTTTCGGCATCGGAGAAAAGTGGTGTATCAGCGGGTAGGGCACAGGCGATTTTCTCTCATTTTCTTTTTCGTTGTGGTTCTGGGGCGGTCCCCGCGGCTGTGGGCTCAGGTTTCGTTCACCCCGGATATTGAAGGCTATGCGGAGCTGGCCTGGGGCATTGCATCTGAAAAAAATGGTGGCGCCATCAAGCATGGATTTAAGACTACTACTGATTTTAAGATTGTGTTCCCCATTGTGGCAAAGAAGGATTTCAAGTACCGCGGTGAGGGGAATGTCTATGCGGAAATTAATGTTAAAGCGTTGAAGTTGAGTTTAGAGTCAAATGGTGGAGCAAAGTTTGAC…	91	2.29104
X-10 seq16_55	ATGATTGACCCATCTGCCACTTCCCGGTATGGTTCCCCACGTTTAGTTAGTAATGGTTTTCGGCATCGGAGAAAAGTGGTGTATCAGCGGGTAGGGCACAGGCGATTTTCTCTCATTTTCTTTTTCGTTGTGGTTCTGGGGCGGTCCCCGCGGCTGTGGGCTCAGGTTTCGTTCACCCCGGATATTGAAGGCTATGCGGAGCTGGCCTGGGGCATTGCATCTGAAAAAAATGGTGGCGCCATCAAGCATGGATTTAAGACTACTACTGATTTTAAGATTGTGTTCCCCATTGTGGCAAAGAAGGATTTCAAGTACCGCGGTGAGGGGAATGTCTATGCGGAAATTAATGTTAAAGCGTTGAAGTTGAGTTTAGAGTCAAATGGTGGAGCAAAGTTTGAC…	55	1.38469
X-10 seq17_52	ATGATTGACCCATCTGCCACTTCCCGGTATGGTTCCCCACGTTTAGTTAGTAATGGTTTTCGGCATCGGAGAAAAGTGGTGTATCAGCGGGTAGGGCACAGGCGATTTTCTCTCATTTTCTTTTTCGTTGTGGTTCTGGGGCGGTCCCCGCGGCTGTGGGCTCAGGTTTCGTTCACCCCGGATATTGAAGGCTATGCGGAGCTGGCCTGGGGCATTGCATCTGAAAAAAATGGTGGCGCCATCAAGCATGGATTTAAGACTACTACTGATTTTAAGATTGTGTTCCCCATTGTGGCAAAGAAGGATTTCAAGTACCGCGGTGAGGGGAATGTCTATGCGGAAATTAATGTTAAAGCGTTGAAGTTGAGTTTAGAGTCAAATGGTGGAGCAAAGTTTGAC…	52	1.30916
X-10 seq21_64	ATGATTGACCCATCTGCCACTTCCCGGTATGGTTCCCCACGTTTAGTTAGTAATGGTTTTCGGCATCGGAGAAAAGTGGTGTATCAGCGGGTAGGGCACAGGCGATTTTCTCTCATTTTCTTTTTCGTTGTGGTTCTGGGGCGGTCCCCGCGGCTGTGGGCTCAGGTTTCGTTCACCCCGGATATTGAAGGCTATGCGGAGCTGGCCTGGGGCATTGCATCTGAAAAAAATGGTGGCGCCATCAAGCATGGATTTAAGACTACTACTGATTTTAAGATTGTGTTCCCCATTGTGGCAAAGAAGGATTTCAAGTACCGCGGTGAGGGGAATGTCTATGCGGAAATTAATGTTAAAGCGTTGAAGTTGAGTTTAGAGTCAAATGGTGGAGCAAAGTTTGAC…	64	1.61128
X-10 seq22_29	ATGATTGACCCATCTGCCACTTCCCGGTATGGTTCCCCACGTTTAGTTAGTAATGGTTTTCGGCATCGGAGAAAAGTGGTGTATCAGCGGGTAGGGCACAGGCGATTTTCTCTCATTTTCTTTTTCGTTGTGGTTCTGGGGCGGTCCCCGCGGCTGTGGGCTCAGGTTTCGTTCACCCCGGATATTGAAGGCTATGCGGAGCTGGCCTGGGGCATTGCATCTGAAAAAAATGGTGGCGCCATCAAGCATGGATTTAAGACTACTACTGATTTTAAGATTGTGTTCCCCATTGTGGCAAAGAAGGATTTCAAGTACCGCGGTGAGGGGAATGTCTATGCGGAAATTAATGTTAAAGCGTTGAAGTTGAGTTTAGAGTCAAATGGTGGAGCAAAGTTTGAC…	29	0.730111
X-10 seq25_46	ATGATTGACCCATCTGCCACTTCCCGGTATGGTTCCCCACGTTTAGTTAGTAATGGTTTTCGGCATCGGAGAAAAGTGGTGTATCAGCGGGTAGGGCACAGGCGATTTTCTCTCATTTTCTTTTTCGTTGTGGTTCTGGGGCGGTCCCCGCGGCTGTGGGCTCAGGTTTCGTTCACCCCGGATATTGAAGGCTATGCGGAGCTGGCCTGGGGCATTGCATCTGAAAAAAATGGTGGCGCCATCAAGCATGGATTTAAGACTACTACTGATTTTAAGATTGTGTTCCCCATTGTGGCAAAGAAGGATTTCAAGTACCGCGGTGAGGGGAATGTCTATGCGGAAATTAATGTTAAAGCGTTGAAGTTGAGTTTAGAGTCAAATGGTGGAGCAAAGTTTGAC…	46	1.15811
X-10 seq26_34	ATGATTGACCCATCTGCCACTTCCCGGTATGGTTCCCCACGTTTAGTTAGTAATGGTTTTCGGCATCGGAGAAAAGTGGTGTATCAGCGGGTAGGGCACAGGCGATTTTCTCTCATTTTCTTTTTCGTTGTGGTTCTGGGGCGGTCCCCGCGGCTGTGGGCTCAGGTTTCGTTCACCCCGGATATTGAAGGCTATGCGGAGCTGGCCTGGGGCATTGCATCTGAAAAAAATGGTGGCGCCATCAAGCATGGATTTAAGACTACTACTGATTTTAAGATTGTGTTCCCCATTGTGGCAAAGAAGGATTTCAAGTACCGCGGTGAGGGGAATGTCTATGCGGAAATTAATGTTAAAGCGTTGAAGTTGAGTTTAGAGTCAAATGGTGGAGCAAAGTTTGAC…	34	0.855992
X-10 seq31_29	ATGATTGACCCATCTGCCACTTCCCGGTATGGTTCCCCACGTTTAGTTAGTAATGGTTTTCGGCATCGGAGAAAAGTGGTGTATCAGCGGGTAGGGCACAGGCGATTTTCTCTCATTTTCTTTTTCGTTGTGGTTCTGGGGCGGTCCCCGCGGCTGTGGGCTCAGGTTTCGTTCACCCCGGATATTGAAGGCTATGCGGAGCTGGCCTGGGGCATTGCATCTGAAAAAAATGGTGGCGCCATCAAGCATGGATTTAAGACTACTACTGATTTTAAGATTGTGTTCCCCATTGTGGCAAAGAAGGATTTCAAGTACCGCGGTGAGGGGAATGTCTATGCGGAAATTAATGTTAAAGCGTTGAAGTTGAGTTTAGAGTCAAATGGTGGAGCAAAGTTTGAC…	29	0.730111
X-10 seq32_46	ATGATTGACCCATCTGCCACTTCCCGGTATGGTTCCCCACGTTTAGTTAGTAATGGTTTTCGGCATCGGAGAAAAGTGGTGTATCAGCGGGTAGGGCACAGGCGATTTTCTCTCATTTTCTTTTTCGTTGTGGTTCTGGGGCGGTCCCCGCGGCTGTGGGCTCAGGTTTCGTTCACCCCGGATATTGAAGGCTATGCGGAGCTGGCCTGGGGCATTGCATCTGAAAAAAATGGTGGCGCCATCAAGCATGGATTTAAGACTACTACTGATTTTAAGATTGTGTTCCCCATTGTGGCAAAGAAGGATTTCAAGTACCGCGGTGAGGGGAATGTCTATGCGGAAATTAATGTTAAAGCGTTGAAGTTGAGTTTAGAGTCAAATGGTGGAGCAAAGTTTGAC…	46	1.15811
X-10 seq36_35	ATGATTGACCCATCTGCCACTTCCCGGTATGGTTCCCCACGTTTAGTTAGTAATGGTTTTCGGCATCGGAGAAAAGTGGTGTATCAGCGGGTAGGGCACAGGCGATTTTCTCTCATTTTCTTTTTCGTTGTGGTTCTGGGGCGGTCCCCGCGGCTGTGGGCTCAGGTTTCGTTCACCCCGGATATTGAAGGCTATGCGGAGCTGGCCTGGGGCATTGCATCTGAAAAAAATGGTGGCGCCATCAAGCATGGATTTAAGACTACTACTGATTTTAAGATTGTGTTCCCCATTGTGGCAAAGAAGGATTTCAAGTACCGCGGTGAGGGGAATGTCTATGCGGAAATTAATGTTAAAGCGTTGAAGTTGAGTTTAGAGTCAAATGGTGGAGCAAAGTTTGAC…	35	0.881168
X-10 seq37_61	ATGATTGACCCATCTGCCACTTCCCGGTATGGTTCCCCACGTTTAGTTAGTAATGGTTTTCGGCATCGGAGAAAAGTGGTGTATCAGCGGGTAGGGCACAGGCGATTTTCTCTCATTTTCTTTTTCGTTGTGGTTCTGGGGCGGTCCCCGCGGCTGTGGGCTCAGGTTTCGTTCACCCCGGATATTGAAGGCTATGCGGAGCTGGCCTGGGGCATTGCATCTGAAAAAAATGGTGGCGCCATCAAGCATGGATTTAAGACTACTACTGATTTTAAGATTGTGTTCCCCATTGTGGCAAAGAAGGATTTCAAGTACCGCGGTGAGGGGAATGTCTATGCGGAAATTAATGTTAAAGCGTTGAAGTTGAGTTTAGAGTCAAATGGTGGAGCAAAGTTTGAC…	61	1.53575
X-10 seq41_35	ATGATTGACCCATCTGCCACTTCCCGGTATGGTTCCCCACGTTTAGTTAGTAATGGTTTTCGGCATCGGAGAAAAGTGGTGTATCAGCGGGTAGGGCACAGGCGATTTTCTCTCATTTTCTTTTTCGTTGTGGTTCTGGGGCGGTCCCCGCGGCTGTGGGCTCAGGTTTCGTTCACCCCGGATATTGAAGGCTATGCGGAGCTGGCCTGGGGCATTGCATCTGAAAAAAATGGTGGCGCCATCAAGCATGGATTTAAGACTACTACTGATTTTAAGATTGTGTTCCCCATTGTGGCAAAGAAGGATTTCAAGTACCGCGGTGAGGGGAATGTCTATGCGGAAATTAATGTTAAAGCGTTGAAGTTGAGTTTAGAGTCAAATGGTGGAGCAAAGTTTGAC…	35	0.881168
X-10 seq42_38	ATGATTGACCCATCTGCCACTTCCCGGTATGGTTCCCCACGTTTAGTTAGTAATGGTTTTCGGCATCGGAGAAAAGTGGTGTATCAGCGGGTAGGGCACAGGCGATTTTCTCTCATTTTCTTTTTCGTTGTGGTTCTGGGGCGGTCCCCGCGGCTGTGGGCTCAGGTTTCGTTCACCCCGGATATTGAAGGCTATGCGGAGCTGGCCTGGGGCATTGCATCTGAAAAAAATGGTGGCGCCATCAAGCATGGATTTAAGACTACTACTGATTTTAAGATTGTGTTCCCCATTGTGGCAAAGAAGGATTTCAAGTACCGCGGTGAGGGGAATGTCTATGCGGAAATTAATGTTAAAGCGTTGAAGTTGAGTTTAGAGTCAAATGGTGGAGCAAAGTTTGAC…	38	0.956697
X-10 seq44_23	ATGATTGACCCATCTGCCACTTCCCGGTATGGTTCCCCACGTTTAGTTAGTAATGGTTTTCGGCATCGGAGAAAAGTGGTGTATCAGCGGGTAGGGCACAGGCGATTTTCTCTCATTTTCTTTTTCGTTGTGGTTCTGGGGCGGTCCCCGCGGCTGTGGGCTCAGGTTTCGTTCACCCCGGATATTGAAGGCTATGCGGAGCTGGCCTGGGGCATTGCATCTGAAAAAAATGGTGGCGCCATCAAGCATGGATTTAAGACTACTACTGATTTTAAGATTGTGTTCCCCATTGTGGCAAAGAAGGATTTCAAGTACCGCGGTGAGGGGAATGTCTATGCGGAAATTAATGTTAAAGCGTTGAAGTTGAGTTTAGAGTCAAATGGTGGAGCAAAGTTTGAC…	23	0.579053
X-10 seq45_40	ATGATTGACCCATCTGCCACTTCCCGGTATGGTTCCCCACGTTTAGTTAGTAATGGTTTTCGGCATCGGAGAAAAGTGGTGTATCAGCGGGTAGGGCACAGGCGATTTTCTCTCATTTTCTTTTTCGTTGTGGTTCTGGGGCGGTCCCCGCGGCTGTGGGCTCAGGTTTCGTTCACCCCGGATATTGAAGGCTATGCGGAGCTGGCCTGGGGCATTGCATCTGAAAAAAATGGTGGCGCCATCAAGCATGGATTTAAGACTACTACTGATTTTAAGATTGTGTTCCCCATTGTGGCAAAGAAGGATTTCAAGTACCGCGGTGAGGGGAATGTCTATGCGGAAATTAATGTTAAAGCGTTGAAGTTGAGTTTAGAGTCAAATGGTGGAGCAAAGTTTGAC…	40	1.00705
X-10 seq46_52	ATGATTGACCCATCTGCCACTTCCCGGTATGGTTCCCCACGTTTAGTTAGTAATGGTTTTCGGCATCGGAGAAAAGTGGTGTATCAGCGGGTAGGGCACAGGCGATTTTCTCTCATTTTCTTTTTCGTTGTGGTTCTGGGGCGGTCCCCGCGGCTGTGGGCTCAGGTTTCGTTCACCCCGGATATTGAAGGCTATGCGGAGCTGGCCTGGGGCATTGCATCCGAAGATGGTAGCGCCGGAAACCTCAAGCATGGATTTAAGACTACTACTGATTTTAAGATTGTGTTCCCCATTGTGGCAAAGAAGGATTTCAAGTACCGCGGTGAGGGGAATGTCTATGCGGAAATTAATGTTAAAGCGTTGAAGTTGAGTTTAGAGTCAAATGGTGGAGCAAAGTTT…	52	1.30916
X-10 seq48_33	ATGATTGACCCATCTGCCACTTCCCGGTATGGTTCCCCACGTTTAGTTAGTAATGGTTTTCGGCATCGGAGAAAAGTGGTGTATCAGCGGGTAGGGCACAGGCGATTTTCTCTCATTTTCTTTTTCGTTGTGGTTCTGGGGCGGTCCCCGCGGCTGTGGGCTCAGGTTTCGTTCACCCCGGATATTGAAGGCTATGCGGAGCTGGCCTGGGGCATTGCATCTGAAAAAAATGGTGGCGCCATCAAGCATGGATTTAAGACTACTACTGATTTTAAGATTGTGTTCCCCATTGTGGCAAAGAAGGATTTCAAGTACCGCGGTGAGGGGAATGTCTATGCGGAAATTAATGTTAAAGCGTTGAAGTTGAGTTTAGAGTCAAATGGTGGAGCAAAGTTTGAC…	33	0.830816
X-10 seq53_34	ATGATTGACCCATCTGCCACTTCCCGGTATGGTTCCCCACGTTTAGTTAGTAATGGTTTTCGGCATCGGAGAAAAGTGGTGTATCAGCGGGTAGGGCACAGGCGATTTTCTCTCATTTTCTTTTTCGTTGTGGTTCTGGGGCGGTCCCCGCGGCTGTGGGCTCAGGTTTCGTTCACCCCGGATATTGAAGGCTATGCGGAGCTGGCCTGGGGCATTGCATCTGAAAAAAATGGTGGCGCCATCAAGCATGGATTTAAGACTACTACTGATTTTAAGATTGTGTTCCCCATTGTGGCAAAGAAGGATTTCAAGTACCGCGGTGAGGGGAATGTCTATGCGGAAATTAATGTTAAAGCGTTGAAGTTGAGTTTAGAGTCAAATGGTGGAGCAAAGTTTGAC…	34	0.855992
X-10 seq56_18	ATGATTGACCCATCTGCCACTTCCCGGTATGGTTCCCCACGTTTAGTTAGTAATGGTTTTCGGCATCGGAGAAAAGTGGTGTATCAGCGGGTAGGGCACAGGCGATTTTCTCTCATTTTCTTTTTCGTTGTGGTTCTGGGGCGGTCCCCGCGGCTGTGGGCTCAGGTTTCGTTCACCCCGGATATTGAAGGCTATGCGGAGCTGGCCTGGGGCATTGCATCTGAAAAAAATGGTGGCGCCATCAAGCATGGATTTAAGACTACTACTGATTTTAAGATTGTGTTCCCCATTGTGGCAAAGAAGGATTTCAAGTACCGCGGTGAGGGGAATGTCTATGCGGAAATTAATGTTAAAGCGTTGAAGTTGAGTTTAGAGTCAAATGGTGGAGCAAAGTTTGAC…	18	0.453172
X-10 seq67_66	ATGATTGACCCATCTGCCACTTCCCGGTATGGTTCCCCACGTTTAGTTAGTAATGGTTTTCGGCATCGGAGAAAAGTGGTGTATCAGCGGGTAGGGCACAGGCGATTTTCTCTCATTTTCTTTTTCGTTGTGGTTCTGGGGCGGTCCCCGCGGCTGTGGGCTCAGGTTTCGTTCACCCCGGATATTGAAGGCTATGCGGAGCTGGCCTGGGGCATTGCATCTGAAAAAAATGGTGGCGCCATCAAGCATGGATTTAAGACTACTACTGATTTTAAGATTGTGTTCCCCATTGTGGCAAAGAAGGATTTCAAGTACCGCGGTGAGGGGAATGTCTATGCGGAAATTAATGTTAAAGCGTTGAAGTTGAGTTTAGAGTCAAATGGTGGAGCAAAGTTTGAC…	66	1.66163
X-10 seq72_18	ATGATTGACCCATCTGCCACTTCCCGGTATGGTTCCCCACGTTTAGTTAGTAATGGTTTTCGGCATCGGAGAAAAGTGGTGTATCAGCGGGTAGGGCACAGGCGATTTTCTCTCATTTTCTTTTTCGTTGTGGTTCTGGGGCGGTCCCCGCGGCTGTGGGCTCAGGTTTCGTTCACCCCGGATATTGAAGGCTATGCGGAGCTGGCCTGGGGCATTGCATCTGAAAAAAATGGTGGCGCCATCAAGCATGGATTTAAGACTACTACTGATTTTAAGATTGTGTTCCCCATTGTGGCAAAGAAGGATTTCAAGTACCGCGGTGAGGGGAATGTCTATGCGGAAATTAATGTTAAAGCGTTGAAGTTGAGTTTAGAGTCAAATGGTGGAGCAAAGTTTGAC…	18	0.453172
X-10 seq73_39	ATGATTGACCCATCTGCCACTTCCCGGTATGGTTCCCCACGTTTAGTTAGTAATGGTTTTCGGCATCGGAGAAAAGTGGTGTATCAGCGGGTAGGGCACAGGCGATTTTCTCTCATTTTCTTTTTCGTTGTGGTTCTGGGGCGGTCCCCGCGGCTGTGGGCTCAGGTTTCGTTCACCCCGGATATTGAAGGCTATGCGGAGCTGGCCTGGGGCATTGCATCTGAAAAAAATGGTGGCGCCATCAAGCATGGATTTAAGACTACTACTGATTTTAAGATTGTGTTCCCCATTGTGGCAAAGAAGGATTTCAAGTACCGCGGTGAGGGGAATGTCTATGCGGAAATTAATGTTAAAGCGTTGAAGTTGAGTTTAGAGTCAAATGGTGGAGCAAAGTTTGAC…	39	0.981873
X-10 seq74_18	ATGATTGACCCATCTGCCACTTCCCGGTATGGTTCCCCACGTTTAGTTAGTAATGGTTTTCGGCATCGGAGAAAAGTGGTGTATCAGCGGGTAGGGCACAGGCGATTTTCTCTCATTTTCTTTTTCGTTGTGGTTCTGGGGCGGTCCCCGCGGCTGTGGGCTCAGGTTTCGTTCACCCCGGATATTGAAGGCTATGCGGAGCTGGCCTGGGGCATTGCATCTGAAAAAAATGGTGGCGCCATCAAGCATGGATTTAAGACTACTACTGATTTTAAGATTGTGTTCCCCATTGTGGCAAAGAAGGATTTCAAGTACCGCGGTGAGGGGAATGTCTATGCGGAAATTAATGTTAAAGCGTTGAAGTTGAGTTTAGAGTCAAATGGTGGAGCAAAGTTTGAC…	18	0.453172
X-10 seq75_109	ATGATTGACCCATCTGCCACTTCCCGGTATGGTTCCCCACGTTTAGTTAGTAATGGTTTTCGGCATCGGAGAAAAGTGGTGTATCAGCGGGTAGGGCACAGGCGATTTTCTCTCATTTTCTTTTTCGTTGTGGTTCTGGGGCGGTCCCCGCGGCTGTGGGCTCAGGTTTCGTTCACCCCGGATATTGAAGGCTATGCGGAGCTGGCCTGGGGCATTGCATCTGAAAAAAATGGTGGCGCCATCAAGCATGGATTTAAGACTACTACTGATTTTAAGATTGTGTTCCCCATTGTGGCAAAGAAGGATTTCAAGTACCGCGGTGAGGGGAATGTCTATGCGGAAATTAATGTTAAAGCGTTGAAGTTGAGTTTAGAGTCAAATGGTGGAGCAAAGTTTGAC…	109	2.74421
X-10 seq78_10	ATGATTGACCCATCTGCCACTTCCCGGTATGGTTCCCCACGTTTAGTTAGTAATGGTTTTCGGCATCGGAGAAAAGTGGTGTATCAGCGGGTAGGGCACAGGCGATTTTCTCTCATTTTCTTTTTCGTTGTGGTTCTGGGGCGGTCCCCGCGGCTGTGGGCTCAGGTTTCGTTCACCCCGGATATTGAAGGCTATGCGGAGCTGGCCTGGGGCATTGCATCTGAAAAAAATGGTGGCGCCATCAAGCATGGATTTAAGACTACTACTGATTTTAAGATTGTGTTCCCCATTGTGGCAAAGAAGGATTTCAAGTACCGCGGTGAGGGGAATGTCTATGCGGAAATTAATGTTAAAGCGTTGAAGTTGAGTTTAGAGTCAAATGGTGGAGCAAAGTTTGAC…	10	0.251762
X-10 seq79_22	ATGATTGACCCATCTGCCACTTCCCGGTATGGTTCCCCACGTTTAGTTAGTAATGGTTTTCGGCATCGGAGAAAAGTGGTGTATCAGCGGGTAGGGCACAGGCGATTTTCTCTCATTTTCTTTTTCGTTGTGGTTCTGGGGCGGTCCCCGCGGCTGTGGGCTCAGGTTTCGTTCACCCCGGATATTGAAGGCTATGCGGAGCTGGCCTGGGGCATTGCATCTGAAAAAAATGGTGGCGCCATCAAGCATGGATTTAAGACTACTACTGATTTTAAGATTGTGTTCCCCATTGTGGCAAAGAAGGATTTCAAGTACCGCGGTGAGGGGAATGTCTATGCGGAAATTAATGTTAAAGCGTTGAAGTTGAGTTTAGAGTCAAATGGTGGAGCAAAGTTTGAC…	22	0.553877
X-10 seq81_15	ATGATTGACCCATCTGCCACTTCCCGGTATGGTTCCCCACGTTTAGTTAGTAATGGTTTTCGGCATCGGAGAAAAGTGGTGTATCAGCGGGTAGGGCACAGGCGATTTTCTCTCATTTTCTTTTTCGTTGTGGTTCTGGGGCGGTCCCCGCGGCTGTGGGCTCAGGTTTCGTTCACCCCGGATATTGAAGGCTATGCGGAGCTGGCCTGGGGCATTGCATCTGAAAAAAATGGTGGCGCCATCAAGCATGGATTTAAGACTACTACTGATTTTAAGATTGTGTTCCCCATTGTGGCAAAGAAGGATTTCAAGTACCGCGGTGAGGGGAATGTCTATGCGGAAATTAATGTTAAAGCGTTGAAGTTGAGTTTAGAGTCAAATGGTGGAGCAAAGTTTGAC…	15	0.377644
X-10 seq82_64	ATGATTGACCCATCTGCCACTTCCCGGTATGGTTCCCCACGTTTAGTTAGTAATGGTTTTCGGCATCGGAGAAAAGTGGTGTATCAGCGGGTAGGGCACAGGCGATTTTCTCTCATTTTCTTTTTCGTTGTGGTTCTGGGGCGGTCCCCGCGGCTGTGGGCTCAGGTTTCGTTCACCCCGGATATTGAAGGCTATGCGGAGCTGGCCTGGGGCATTGCATCTGAAAAAAATGGTGGCGCCATCAAGCATGGATTTAAGACTACTACTGATTTTAAGATTGTGTTCCCCATTGTGGCAAAGAAGGATTTCAAGTACCGCGGTGAGGGGAATGTCTATGCGGAAATTAATGTTAAAGCGTTGAAGTTGAGTTTAGAGTCAAATGGTGGAGCAAAGTTTGAC…	64	1.61128
X-10 seq83_16	ATGATTGACCCATCTGCCACTTCCCGGTATGGTTCCCCACGTTTAGTTAGTAATGGTTTTCGGCATCGGAGAAAAGTGGTGTATCAGCGGGTAGGGCACAGGCGATTTTCTCTCATTTTCTTTTTCGTTGTGGTTCTGGGGCGGTCCCCGCGGCTGTGGGCTCAGGTTTCGTTCACCCCGGATATTGAAGGCTATGCGGAGCTGGCCTGGGGCATTGCATCTGAAAAAAATGGTGGCGCCATCAAGCATGGATTTAAGACTACTACTGATTTTAAGATTGTGTTCCCCATTGTGGCAAAGAAGGATTTCAAGTACCGCGGTGAGGGGAATGTCTATGCGGAAATTAATGTTAAAGCGTTGAAGTTGAGTTTAGAGTCAAATGGTGGAGCAAAGTTTGAC…	16	0.40282
X-10 seq90_13	ATGATTGACCCATCTGCCACTTCCCGGTATGGTTCCCCACGTTTAGTTAGTAATGGTTTTCGGCATCGGAGAAAAGTGGTGTATCAGCGGGTAGGGCACAGGCGATTTTCTCTCATTTTCTTTTTCGTTGTGGTTCTGGGGCGGTCCCCGCGGCTGTGGGCTCAGGTTTCGTTCACCCCGGATATTGAAGGCTATGCGGAGCTGGCCTGGGGCATTGCATCTGAAAAAAATGGTGGCGCCATCAAGCATGGATTTAAGACTACTACTGATTTTAAGATTGTGTTCCCCATTGTGGCAAAGAAGGATTTCAAGTACCGCGGTGAGGGGAATGTCTATGCGGAAATTAATGTTAAAGCGTTGAAGTTGAGTTTAGAGTCAAATGGTGGAGCAAAGTTTGAC…	13	0.327291
X-10 seq94_19	ATGATTGACCCATCTGCCACTTCCCGGTATGGTTCCCCACGTTTAGTTAGTAATGGTTTTCGGCATCGGAGAAAAGTGGTGTATCAGCGGGTAGGGCACAGGCGATTTTCTCTCATTTTCTTTTTCGTTGTGGTTCTGGGGCGGTCCCCGCGGCTGTGGGCTCAGGTTTCGTTCACCCCGGATATTGAAGGCTATGCGGAGCTGGCCTGGGGCATTGCATCTGAAAAAAATGGTGGCGCCATCAAGCATGGATTTAAGACTACTACTGATTTTAAGATTGTGTTCCCCATTGTGGCAAAGAAGGATTTCAAGTACCGCGGTGAGGGGAATGTCTATGCGGAAATTAATGTTAAAGCGTTGAAGTTGAGTTTAGAGTCAAATGGTGGAGCAAAGTTTGAC…	19	0.478348
X-10 seq96_15	ATGATTGACCCATCTGCCACTTCCCGGTATGGTTCCCCACGTTTAGTTAGTAATGGTTTTCGGCATCGGAGAAAAGTGGTGTATCAGCGGGTAGGGCACAGGCGATTTTCTCTCATTTTCTTTTTCGTTGTGGTTCTGGGGCGGTCCCCGCGGCTGTGGGCTCAGGTTTCGTTCACCCCGGATATTGAAGGCTATGCGGAGCTGGCCTGGGGCATTGCATCCGAAGATGGTAGCGCCGGAAACCTCAAGCATGGATTTAAGACTACTACTGATTTTAAGATTGTGTTCCCCATTGTGGCAAAGAAGGATTTCAAGTACCGCGGTGAGGGGAATGTCTATGCGGAAATTAATGTTAAAGCGTTGAAGTTGAGTTTAGAGTCAAATGGTGGAGCAAAGTTT…	15	0.377644
X-10 seq97_14	ATGATTGACCCATCTGCCACTTCCCGGTATGGTTCCCCACGTTTAGTTAGTAATGGTTTTCGGCATCGGAGAAAAGTGGTGTATCAGCGGGTAGGGCACAGGCGATTTTCTCTCATTTTCTTTTTCGTTGTGGTTCTGGGGCGGTCCCCGCGGCTGTGGGCTCAGGTTTCGTTCACCCCGGATATTGAAGGCTATGCGGAGCTGGCCTGGGGCATTGCATCTGAAAAAAATGGTGGCGCCATCAAGCATGGATTTAAGACTACTACTGATTTTAAGATTGTGTTCCCCATTGTGGCAAAGAAGGATTTCAAGTACCGCGGTGAGGGGAATGTCTATGCGGAAATTAATGTTAAAGCGTTGAAGTTGAGTTTAGAGTCAAATGGTGGAGCAAAGTTTGAC…	14	0.352467
X-10 seq98_18	ATGATTGACCCATCTGCCACTTCCCGGTATGGTTCCCCACGTTTAGTTAGTAATGGTTTTCGGCATCGGAGAAAAGTGGTGTATCAGCGGGTAGGGCACAGGCGATTTTCTCTCATTTTCTTTTTCGTTGTGGTTCTGGGGCGGTCCCCGCGGCTGTGGGCTCAGGTTTCGTTCACCCCGGATATTGAAGGCTATGCGGAGCTGGCCTGGGGCATTGCATCTGAAAAAAATGGTGGCGCCATCAAGCATGGATTTAAGACTACTACTGATTTTAAGATTGTGTTCCCCATTGTGGCAAAGAAGGATTTCAAGTACCGCGGTGAGGGGAATGTCTATGCGGAAATTAATGTTAAAGCGTTGAAGTTGAGTTTAGAGTCAAATGGTGGAGCAAAGTTTGAC…	18	0.453172
X-10 seq100_13	ATGATTGACCCATCTGCCACTTCCCGGTATGGTTCCCCACGTTTAGTTAGTAATGGTTTTCGGCATCGGAGAAAAGTGGTGTATCAGCGGGTAGGGCACAGGCGATTTTCTCTCATTTTCTTTTTCGTTGTGGTTCTGGGGCGGTCCCCGCGGCTGTGGGCTCAGGTTTCGTTCACCCCGGATATTGAAGGCTATGCGGAGCTGGCCTGGGGCATTGCATCTGAAAAAAATGGTGGCGCCATCAAGCATGGATTTAAGACTACTACTGATTTTAAGATTGTGTTCCCCATTGTGGCAAAGAAGGATTTCAAGTACCGCGGTGAGGGGAATGTCTATGCGGAAATTAATGTTAAAGCGTTGAAGTTGAGTTTAGAGTCAAATGGTGGAGCAAAGTTTGAC…	13	0.327291
X-10 seq101_10	ATGATTGACCCATCTGCCACTTCCCGGTATGGTTCCCCACGTTTAGTTAGTAATGGTTTTCGGCATCGGAGAAAAGTGGTGTATCAGCGGGTAGGGCACAGGCGATTTTCTCTCATTTTCTTTTTCGTTGTGGTTCTGGGGCGGTCCCCGCGGCTGTGGGCTCAGGTTTCGTTCACCCCGGATATTGAAGGCTATGCGGAGCTGGCCTGGGGCATTGCATCTGAAAAAAATGGTGGCGCCATCAAGCATGGATTTAAGACTACTACTGATTTTAAGATTGTGTTCCCCATTGTGGCAAAGAAGGATTTCAAGTACCGCGGTGAGGGGAATGTCTATGCGGAAATTAATGTTAAAGCGTTGAAGTTGAGTTTAGAGTCAAATGGTGGAGCAAAGTTTGAC…	10	0.251762
X-10 seq106_12	ATGATTGACCCATCTGCCACTTCCCGGTATGGTTCCCCACGTTTAGTTAGTAATGGTTTTCGGCATCGGAGAAAAGTGGTGTATCAGCGGGTAGGGCACAGGCGATTTTCTCTCATTTTCTTTTTCGTTGTGGTTCTGGGGCGGTCCCCGCGGCTGTGGGCTCAGGTTTCGTTCACCCCGGATATTGAAGGCTATGCGGAGCTGGCCTGGGGCATTGCATCTGAAAAAAATGGTGGCGCCATCAAGCATGGATTTAAGACTACTACTGATTTTAAGATTGTGTTCCCCATTGTGGCAAAGAAGGATTTCAAGTACCGCGGTGAGGGGAATGTCTATGCGGAAATTAATGTTAAAGCGTTGAAGTTGAGTTTAGAGTCAAATGGTGGAGCAAAGTTTGAC…	12	0.302115
X-10 seq107_30	ATGATTGACCCATCTGCCACTTCCCGGTATGGTTCCCCACGTTTAGTTAGTAATGGTTTTCGGCATCGGAGAAAAGTGGTGTATCAGCGGGTAGGGCACAGGCGATTTTCTCTCATTTTCTTTTTCGTTGTGGTTCTGGGGCGGTCCCCGCGGCTGTGGGCTCAGGTTTCGTTCACCCCGGATATTGAAGGCTATGCGGAGCTGGCCTGGGGCATTGCATCTGAAAAAAATGGTGGCGCCATCAAGCATGGATTTAAGACTACTACTGATTTTAAGATTGTGTTCCCCATTGTGGCAAAGAAGGATTTCAAGTACCGCGGTGAGGGGAATGTCTATGCGGAAATTAATGTTAAAGCGTTGAAGTTGAGTTTAGAGTCAAATGGTGGAGCAAAGTTTGAC…	30	0.755287
X-10 seq108_12	ATGATTGACCCATCTGCCACTTCCCGGTATGGTTCCCCACGTTTAGTTAGTAATGGTTTTCGGCATCGGAGAAAAGTGGTGTATCAGCGGGTAGGGCACAGGCGATTTTCTCTCATTTTCTTTTTCGTTGTGGTTCTGGGGCGGTCCCCGCGGCTGTGGGCTCAGGTTTCGTTCACCCCGGATATTGAAGGCTATGCGGAGCTGGCCTGGGGCATTGCATCTGAAAAAAATGGTGGCGCCATCAAGCATGGATTTAAGACTACTACTGATTTTAAGATTGTGTTCCCCATTGTGGCAAAGAAGGATTTCAAGTACCGCGGTGAGGGGAATGTCTATGCGGAAATTAATGTTAAAGCGTTGAAGTTGAGTTTAGAGTCAAATGGTGGAGCAAAGTTTGAC…	12	0.302115
X-10 seq109_11	ATGATTGACCCATCTGCCACTTCCCGGTATGGTTCCCCACGTTTAGTTAGTAATGGTTTTCGGCATCGGAGAAAAGTGGTGTATCAGCGGGTAGGGCACAGGCGATTTTCTCTCATTTTCTTTTTCGTTGTGGTTCTGGGGCGGTCCCCGCGGCTGTGGGCTCAGGTTTCGTTCACCCCGGATATTGAAGGCTATGCGGAGCTGGCCTGGGGCATTGCATCTGAAAAAAATGGTGGCGCCATCAAGCATGGATTTAAGACTACTACTGATTTTAAGATTGTGTTCCCCATTGTGGCAAAGAAGGATTTCAAGTACCGCGGTGAGGGGAATGTCTATGCGGAAATTAATGTTAAAGCGTTGAAGTTGAGTTTAGAGTCAAATGGTGGAGCAAAGTTTGAC…	11	0.276939
X-10 seq115_12	ATGATTGACCCATCTGCCACTTCCCGGTATGGTTCCCCACGTTTAGTTAGTAATGGTTTTCGGCATCGGAGAAAAGTGGTGTATCAGCGGGTAGGGCACAGGCGATTTTCTCTCATTTTCTTTTTCGTTGTGGTTCTGGGGCGGTCCCCGCGGCTGTGGGCTCAGGTTTCGTTCACCCCGGATATTGAAGGCTATGCGGAGCTGGCCTGGGGCATTGCATCTGAAAAAAATGGTGGCGCCATCAAGCATGGATTTAAGACTACTACTGATTTTAAGATTGTGTTCCCCATTGTGGCAAAGAAGGATTTCAAGTACCGCGGTGAGGGGAATGTCTATGCGGAAATTAATGTTAAAGCGTTGAAGTTGAGTTTAGAGTCAAATGGTGGAGCAAAGTTTGAC…	12	0.302115
X-12 seq1_3716	ATGATTGACCCATCTGCCACTTCCCGGTATGGTTCCCCACGTTTAGTTAGTAATGGTTTTCGGCATCGGAGAAAAGTGGTGTATCAGCGGGTAGGGCACAGGCGATTTTCTCTCATTTTCTTTTTCGTTGTGGTTCTGGGGCGGTCCCCGCGGCTGTGGGCTCAGGTTTCGTTCACCCCGGATATTGAAGGCTATGCGGAGCTGGCCTGGGGCATTGCATCCGATGGTGGCGCCATCAAGCATGGATTTAAGACTACTACTGATTTTAAGATTGTGTTCCCCATTGTGGCAAAGAAGGATTTCAAGTACCGCGGTGAGGGGAATGTCTATGCGGAAATTAATGTTAAAGCGTTGAAGTTGAGTTTAGAGTCAAATGGTGGAGCAAAGTTTGACACGAAG…	3716	94.7717
X-12 seq18_39	ATGATTGACCCATCTGCCACTTCCCGGTATGGTTCCCCACGTTTAGTTAGTAATGGTTTTCGGCATCGGAGAAAAGTGGTGTATCAGCGGGTAGGGCACAGGCGATTTTCTCTCATTTTCTTTTTCGTTGTGGTTCTGGGGCGGTCCCCGCGGCTGTGGGCTCAGGTTTCGTTCACCCCGGATATTGAAGGCTATGCGGAGCTGGCCTGGGGCATTGCATCCGATGGTGGCGCCATCAAGCATGGATTTAAGACTACTACTGATTTTAAGATTGTGTTCCCCATTGTGGCAAAGAAGGATTTCAAGTACCGCGGTGAGGGGAATGTCTATGCGGAAATTAATGTTAAAGCGTTGAAGTTGAGTTTAGAGTCAAATGGTGGAGCAAAGTTTGACACGAAG…	39	0.994644
X-12 seq41_35	ATGATTGACCCATCTGCCACTTCCCGGTATGGTTCCCCACGTTTAGTTAGTAATGGTTTTCGGCATCGGAGAAAAGTGGTGTATCAGCGGGTAGGGCACAGGCGATTTTCTCTCATTTTCTTTTTCGTTGTGGTTCTGGGGCGGTCCCCGCGGCTGTGGGCTCAGGTTTCGTTCACCCCGGATATTGAAGGCTATGCGGAGCTGGCCTGGGGCATTGCATCCGATGGTGGCGCCATCAAGCATGGATTTAAGACTACTACTGATTTTAAGATTGTGTTCCCCATTGTGGCAAAGAAGGATTTCAAGTACCGCGGTGAGGGGAATGTCTATGCGGAAATTAATGTTAAAGCGTTGAAGTTGAGTTTAGAGTCAAATGGTGGAGCAAAGTTTGACACGAAG…	35	0.892629
X-12 seq44_21	ATGATTGACCCATCTGCCACTTCCCGGTATGGTTCCCCACGTTTAGTTAGTAATGGTTTTCGGCATCGGAGAAAAGTGGTGTATCAGCGGGTAGGGCACAGGCGATTTTCTCTCATTTTCTTTTTCGTTGTGGTTCTGGGGCGGTCCCCGCGGCTGTGGGCTCAGGTTTCGTTCACCCCGGATATTGAAGGCTATGCGGAGCTGGCCTGGGGCATTGCATCCGATGGTGGCGCCATCAAGCATGGATTTAAGACTACTACTGATTTTAAGATTGTGTTCCCCATTGTGGCAAAGAAGGATTTCAAGTACCGCGGTGAGGGGAATGTCTATGCGGAAATTAATGTTAAAGCGTTGAAGTTGAGTTTAGAGTCAAATGGTGGAGCAAAGTTTGACACGAAG…	21	0.535578
X-12 seq48_17	ATGATTGACCCATCTGCCACTTCCCGGTATGGTTCCCCACGTTTAGTTAGTAATGGTTTTCGGCATCGGAGAAAAGTGGTGTATCAGCGGGTAGGGCACAGGCGATTTTCTCTCATTTTCTTTTTCGTTGTGGTTCTGGGGCGGTCCCCGCGGCTGTGGGCTCAGGTTTCGTTCACCCCGGATATTGAAGGCTATGCGGAGCTGGCCTGGGGCATTGCATCCGATGGTGGCGCCATCAAGCATGGATTTAAGACTACTACTGATTTTAAGATTGTGTTCCCCATTGTGGCAAAGAAGGATTTCAAGTACCGCGGTGAGGGGAATGTCTATGCGGAAATTAATGTTAAAGCGTTGAAGTTGAGTTTAGAGTCAAATGGTGGAGCAAAGTTTGACACGAAG…	17	0.433563
X-12 seq49_23	ATGATTGACCCATCTGCCACTTCCCGGTATGGTTCCCCACGTTTAGTTAGTAATGGTTTTCGGCATCGGAGAAAAGTGGTGTATCAGCGGGTAGGGCACAGGCGATTTTCTCTCATTTTCTTTTTCGTTGTGGTTCTGGGGCGGTCCCCGCGGCTGTGGGCTCAGGTTTCGTTCACCCCGGATATTGAAGGCTATGCGGAGCTGGCCTGGGGCATTGCATCCGATGGTGGCGCCATCAAGCATGGATTTAAGACTACTACTGATTTTAAGATTGTGTTCCCCATTGTGGCAAAGAAGGATTTCAAGTACCGCGGTGAGGGGAATGTCTATGCGGAAATTAATGTTAAAGCGTTGAAGTTGAGTTTAGAGTCAAATGGTGGAGCAAAGTTTGACACGAAG…	23	0.586585
X-12 seq63_25	ATGATTGACCCATCTGCCACTTCCCGGTATGGTTCCCCACGTTTAGTTAGTAATGGTTTTCGGCATCGGAGAAAAGTGGTGTATCAGCGGGTAGGGCACAGGCGATTTTCTCTCATTTTCTTTTTCGTTGTGGTTCTGGGGCGGTCCCCGCGGCTGTGGGCTCAGGTTTCGTTCACCCCGGATATTGAAGGCTATGCGGAGCTGGCCTGGGGCATTGCATCCGATGGTGGCGCCATCAAGCATGGATTTAAGACTACTACTGATTTTAAGATTGTGTTCCCCATTGTGGCAAAGAAGGATTTCAAGTACCGCGGTGAGGGGAATGTCTATGCGGAAATTAATGTTAAAGCGTTGAAGTTGAGTTTAGAGTCAAATGGTGGAGCAAAGTTTGACACGAAG…	25	0.637592
X-12 seq69_34	ATGATTGACCCATCTGCCACTTCCCGGTATGGTTCCCCACGTTTAGTTAGTAATGGTTTTCGGCATCGGAGAAAAGTGGTGTATCAGCGGGTAGGGCACAGGCGATTTTCTCTCATTTTCTTTTTCGTTGTGGTTCTGGGGCGGTCCCCGCGGCTGTGGGCTCAGGTTTCGTTCACCCCGGATATTGAAGGCTATGCGGAGCTGGCCTGGGGCATTGCATCCGATGGTGGCGCCATCAAGCATGGATTTAAGACTACTACTGATTTTAAGATTGTGTTCCCCATTGTGGCAAAGAAGGATTTCAAGTACCGCGGTGAGGGGAATGTCTATGCGGAAATTAATGTTAAAGCGTTGAAGTTGAGTTTAGAGTCAAATGGTGGAGCAAAGTTTGACACGAAG…	34	0.867126
X-12 seq87_11	ATGATTGACCCATCTGCCACTTCCCGGTATGGTTCCCCACGTTTAGTTAGTAATGGTTTTCGGCATCGGAGAAAAGTGGTGTATCAGCGGGTAGGGCACAGGCGATTTTCTCTCATTTTCTTTTTCGTTGTGGTTCTGGGGCGGTCCCCGCGGCTGTGGGCTCAGGTTTCGTTCACCCCGGATATTGAAGGCTATGCGGAGCTGGCCTGGGGCATTGCATCCGATGGTGGCGCCATCAAGCATGGATTTAAGACTACTACTGATTTTAAGATTGTGTTCCCCATTGTGGCAAAGAAGGATTTCAAGTACCGCGGTGAGGGGAATGTCTATGCGGAAATTAATGTTAAAGCGTTGAAGTTGAGTTTAGAGTCAAATGGTGGAGCAAAGTTTGACACGAAG…	11	0.280541
X-14 seq1_937	ATGATTGACCCATCTGCCACTTCCCGGTATGGTTCCCCACGTTTAGTTAGTAATGGTTTTCGGCATCGGAGAAAAGTGGTGTATCAGCGGGTAGGGCACAGGCGATTTTCTCTCATTTTCTTTTTCGTTGTGGTTCTGGGGCGGTCCCCGCGGCTGTGGGCTCAGGTTTCGTTCACCCCGGATATTGAAGGCTATGCGGAGCTGGCCTGGGGCATTGCATCCGATGGTGGCGCCATCAAGCATGGATTTAAGACTACTACTGATTTTAAGATTGTGTTCCCCATTGTGGCAAAGAAGGATTTCAAGTACCGCGGTGAGGGGAATGTCTATGCGGAAATTAATGTTAAAGCGTTGAAGTTGAGTTTAGAGTCAAATGGTGGAGCAAAGTTTGACACGAAG…	937	96.3001
X-14 seq7_27	ATGATTGACCCATCTGCCACTTCCCGGTATGGTTCCCCACGTTTAGTTAGTAATGGTTTTCGGCATCGGAGAAAAGTGGTGTATCAGCGGGTAGGGCACAGGCGATTTTCTCTCATTTTCTTTTTCGTTGTGGTTCTGGGGCGGTCCCCGCGGCTGTGGGCTCAGGTTTCGTTCACCCCGGATATTGAAGGCTATGCGGAGCTGGCCTGGGGCATTGCATCCGATGGTGGCGCCATCAAGCATGGATTTAAGACTACTACTGATTTTAAGATTGTGTTCCCCATTGTGGCAAAGAAGGATTTCAAGTACCGCGGTGAGGGGAATGTCTATGCGGAAATTAATGTTAAAGCGTTGAAGTTGAGTTTAGAGTCAAATGGTGGAGCAAAGTTTGACACGAAG…	27	2.77492
X-14 seq12_9	ATGATTGACCCATCTGCCACTTCCCGGTATGGTTCCCCACGTTTAGTTAGTAATGGTTTTCGGCATCGGAGAAAAGTGGTGTATCAGCGGGTAGGGCACAGGCGATTTTCTCTCATTTTCTTTTTCGTTGTGGTTCTGGGGCGGTCCCCGCGGCTGTGGGCTCAGGTTTCGTTCACCCCGGATATTGAAGGCTATGCGGAGCTGGCCTGGGGCATTGCATCCGATGGTGGCGCCATCAAGCATGGATTTAAGACTACTACTGATTTTAAGATTGTGTTCCCCATTGTGGCAAAGAAGGATTTCAAGTACCGCGGTGAGGGGAATGTCTATGCGGAAATTAATGTTAAAGCGTTGAAGTTGAGTTTAGAGTCAAATGGTGGAGCAAAGTTTGACACGAAG…	9	0.924974

## Sheet: Table S3B
Table S3. The obtained full-length tprK sequences in the study. (A) from primary syphilis samples (B) from secondary syphilis samples
Name	Sequence	Count	Frequency
>S1 seq1_824	ATGATTGACCCATCTGCCACTTCCCGGTATGGTTCCCCACGTTTAGTTAGTAATGGTTTTCGGCATCGGAGAAAAGTGGTGTATCAGCGGGTAGGGCACAGGCGATTTTCTCTCATTTTCTTTTTCGTTGTGGTTCTGGGGCGGTCCCCGCGGCTGTGGGCTCAGGTTTCGTTCACCCCGGATATTGAAGGCTATGCGGAGCTGGCCTGGGGCATTGCATCCGATGGTGGCGCCATCAAGCATGGATTTAAGACTACTACTGATTTTAAGATTGTGTTCCCCATTGTGGCAAAGAAGGATTTCAAGTACCGCGGTGAGGGGAATGTCTATGCGGAAATTAATGTTAAAGCGTTGAAGTTGAGTTTAGAGTCAAATGGTGGAGCAAAGTTTGACACGAAG…	824	55.4882
>S1 seq2_169	ATGATTGACCCATCTGCCACTTCCCGGTATGGTTCCCCACGTTTAGTTAGTAATGGTTTTCGGCATCGGAGAAAAGTGGTGTATCAGCGGGTAGGGCACAGGCGATTTTCTCTCATTTTCTTTTTCGTTGTGGTTCTGGGGCGGTCCCCGCGGCTGTGGGCTCAGGTTTCGTTCACCCCGGATATTGAAGGCTATGCGGAGCTGGCCTGGGGCATTGCATCCGATGGTGGCGCCATCAAGCATGGATTTAAGACTACTACTGATTTTAAGATTGTGTTCCCCATTGTGGCAAAGAAGGATTTCAAGTACCGCGGTGAGGGGAATGTCTATGCGGAAATTAATGTTAAAGCGTTGAAGTTGAGTTTAGAGTCAAATGGTGGAGCAAAGTTTGACACGAAG…	169	11.3805
>S1 seq3_80	ATGATTGACCCATCTGCCACTTCCCGGTATGGTTCCCCACGTTTAGTTAGTAATGGTTTTCGGCATCGGAGAAAAGTGGTGTATCAGCGGGTAGGGCACAGGCGATTTTCTCTCATTTTCTTTTTCGTTGTGGTTCTGGGGCGGTCCCCGCGGCTGTGGGCTCAGGTTTCGTTCACCCCGGATATTGAAGGCTATGCGGAGCTGGCCTGGGGCATTGCATCCGATGGTGGCGCCATCAAGCATGGATTTAAGACTACTACTGATTTTAAGATTGTGTTCCCCATTGTGGCAAAGAAGGATTTCAAGTACCGCGGTGAGGGGAATGTCTATGCGGAAATTAATGTTAAAGCGTTGAAGTTGAGTTTAGAGTCAAATGGTGGAGCAAAGTTTGACACGAAG…	80	5.38721
>S1 seq5_62	ATGATTGACCCATCTGCCACTTCCCGGTATGGTTCCCCACGTTTAGTTAGTAATGGTTTTCGGCATCGGAGAAAAGTGGTGTATCAGCGGGTAGGGCACAGGCGATTTTCTCTCATTTTCTTTTTCGTTGTGGTTCTGGGGCGGTCCCCGCGGCTGTGGGCTCAGGTTTCGTTCACCCCGGATATTGAAGGCTATGCGGAGCTGGCCTGGGGCATTGCATCCGATGGTGGCGCCATCAAGCATGGATTTAAGACTACTACTGATTTTAAGATTGTGTTCCCCATTGTGGCAAAGAAGGATTTCAAGTACCGCGGTGAGGGGAATGTCTATGCGGAAATTAATGTTAAAGCGTTGAAGTTGAGTTTAGAGTCAAATGGTGGAGCAAAGTTTGACACGAAG…	62	4.17508
>S1 seq6_56	ATGATTGACCCATCTGCCACTTCCCGGTATGGTTCCCCACGTTTAGTTAGTAATGGTTTTCGGCATCGGAGAAAAGTGGTGTATCAGCGGGTAGGGCACAGGCGATTTTCTCTCATTTTCTTTTTCGTTGTGGTTCTGGGGCGGTCCCCGCGGCTGTGGGCTCAGGTTTCGTTCACCCCGGATATTGAAGGCTATGCGGAGCTGGCCTGGGGCATTGCATCCGATGGTGGCGCCATCAAGCATGGATTTAAGACTACTACTGATTTTAAGATTGTGTTCCCCATTGTGGCAAAGAAGGATTTCAAGTACCGCGGTGAGGGGAATGTCTATGCGGAAATTAATGTTAAAGCGTTGAAGTTGAGTTTAGAGTCAAATGGTGGAGCAAAGTTTGACACGAAG…	56	3.77104
>S1 seq7_43	ATGATTGACCCATCTGCCACTTCCCGGTATGGTTCCCCACGTTTAGTTAGTAATGGTTTTCGGCATCGGAGAAAAGTGGTGTATCAGCGGGTAGGGCACAGGCGATTTTCTCTCATTTTCTTTTTCGTTGTGGTTCTGGGGCGGTCCCCGCGGCTGTGGGCTCAGGTTTCGTTCACCCCGGATATTGAAGGCTATGCGGAGCTGGCCTGGGGCATTGCATCCGATGGTGGCGCCATCAAGCATGGATTTAAGACTACTACTGATTTTAAGATTGTGTTCCCCATTGTGGCAAAGAAGGATTTCAAGTACCGCGGTGAGGGGAATGTCTATGCGGAAATTAATGTTAAAGCGTTGAAGTTGAGTTTAGAGTCAAATGGTGGAGCAAAGTTTGACACGAAG…	43	2.89562
>S1 seq8_37	ATGATTGACCCATCTGCCACTTCCCGGTATGGTTCCCCACGTTTAGTTAGTAATGGTTTTCGGCATCGGAGAAAAGTGGTGTATCAGCGGGTAGGGCACAGGCGATTTTCTCTCATTTTCTTTTTCGTTGTGGTTCTGGGGCGGTCCCCGCGGCTGTGGGCTCAGGTTTCGTTCACCCCGGATATTGAAGGCTATGCGGAGCTGGCCTGGGGCATTGCATCCGATGGTGGCGCCATCAAGCATGGATTTAAGACTACTACTGATTTTAAGATTGTGTTCCCCATTGTGGCAAAGAAGGATTTCAAGTACCGCGGTGAGGGGAATGTCTATGCGGAAATTAATGTTAAAGCGTTGAAGTTGAGTTTAGAGTCAAATGGTGGAGCAAAGTTTGACACGAAG…	37	2.49158
>S1 seq11_22	ATGATTGACCCATCTGCCACTTCCCGGTATGGTTCCCCACGTTTAGTTAGTAATGGTTTTCGGCATCGGAGAAAAGTGGTGTATCAGCGGGTAGGGCACAGGCGATTTTCTCTCATTTTCTTTTTCGTTGTGGTTCTGGGGCGGTCCCCGCGGCTGTGGGCTCAGGTTTCGTTCACCCCGGATATTGAAGGCTATGCGGAGCTGGCCTGGGGCATTGCATCCGATGGTGGCGCCATCAAGCATGGATTTAAGACTACTACTGATTTTAAGATTGTGTTCCCCATTGTGGCAAAGAAGGATTTCAAGTACCGCGGTGAGGGGAATGTCTATGCGGAAATTAATGTTAAAGCGTTGAAGTTGAGTTTAGAGTCAAATGGTGGAGCAAAGTTTGACACGAAG…	22	1.48148
>S1 seq14_49	ATGATTGACCCATCTGCCACTTCCCGGTATGGTTCCCCACGTTTAGTTAGTAATGGTTTTCGGCATCGGAGAAAAGTGGTGTATCAGCGGGTAGGGCACAGGCGATTTTCTCTCATTTTCTTTTTCGTTGTGGTTCTGGGGCGGTCCCCGCGGCTGTGGGCTCAGGTTTCGTTCACCCCGGATATTGAAGGCTATGCGGAGCTGGCCTGGGGCATTGCATCCGATGGTGGCGCCATCAAGCATGGATTTAAGACTACTACTGATTTTAAGATTGTGTTCCCCATTGTGGCAAAGAAGGATTTCAAGTACCGCGGTGAGGGGAATGTCTATGCGGAAATTAATGTTAAAGCGTTGAAGTTGAGTTTAGAGTCAAATGGTGGAGCAAAGTTTGACACGAAG…	49	3.29966
>S1 seq18_20	ATGATTGACCCATCTGCCACTTCCCGGTATGGTTCCCCACGTTTAGTTAGTAATGGTTTTCGGCATCGGAGAAAAGTGGTGTATCAGCGGGTAGGGCACAGGCGATTTTCTCTCATTTTCTTTTTCGTTGTGGTTCTGGGGCGGTCCCCGCGGCTGTGGGCTCAGGTTTCGTTCACCCCGGATATTGAAGGCTATGCGGAGCTGGCCTGGGGCATTGCATCCGATGGTGGCGCCATCAAGCATGGATTTAAGACTACTACTGATTTTAAGATTGTGTTCCCCATTGTGGCAAAGAAGGATTTCAAGTACCGCGGTGAGGGGAATGTCTATGCGGAAATTAATGTTAAAGCGTTGAAGTTGAGTTTAGAGTCAAATGGTGGAGCAAAGTTTGACACGAAG…	20	1.3468
>S1 seq21_123	ATGATTGACCCATCTGCCACTTCCCGGTATGGTTCCCCACGTTTAGTTAGTAATGGTTTTCGGCATCGGAGAAAAGTGGTGTATCAGCGGGTAGGGCACAGGCGATTTTCTCTCATTTTCTTTTTCGTTGTGGTTCTGGGGCGGTCCCCGCGGCTGTGGGCTCAGGTTTCGTTCACCCCGGATATTGAAGGCTATGCGGAGCTGGCCTGGGGCATTGCATCCGATGGTGGCGCCATCAAGCATGGATTTAAGACTACTACTGATTTTAAGATTGTGTTCCCCATTGTGGCAAAGAAGGATTTCAAGTACCGCGGTGAGGGGAATGTCTATGCGGAAATTAATGTTAAAGCGTTGAAGTTGAGTTTAGAGTCAAATGGTGGAGCAAAGTTTGACACGAAG…	123	8.28283
>S2 seq1_717	ATGATTGACCCATCTGCCACTTCCCGGTATGGTTCCCCACGTTTAGTTAGTAATGGTTTTCGGCATCGGAGAAAAGTGGTGTATCAGCGGGTAGGGCACAGGCGATTTTCTCTCATTTTCTTTTTCGTTGTGGTTCTGGGGCGGTCCCCGCGGCTGTGGGCTCAGGTTTCGTTCACCCCGGATATTGAAGGCTATGCGGAGCTGGCCTGGGGCATTGCATCCGATGGTGGCGCCCAACCCATCAAGCATGGATTTAAGACTACTACTGATTTTAAGATTGTGTTCCCCATTGTGGCAAAGAAGGATTTCAAGTACCGCGGTGAGGGGAATGTCTATGCGGAAATTAATGTTAAAGCGTTGAAGTTGAGTTTAGAGTCAAATGGTGGAGCAAAGTTTGAC…	717	48.3154
>S2 seq22_222	ATGATTGACCCATCTGCCACTTCCCGGTATGGTTCCCCACGTTTAGTTAGTAATGGTTTTCGGCATCGGAGAAAAGTGGTGTATCAGCGGGTAGGGCACAGGCGATTTTCTCTCATTTTCTTTTTCGTTGTGGTTCTGGGGCGGTCCCCGCGGCTGTGGGCTCAGGTTTCGTTCACCCCGGATATTGAAGGCTATGCGGAGCTGGCCTGGGGCATTGCATCCGATGGTGGCGCCCAACCCATCAAGCATGGATTTAAGACTACTACTGATTTTAAGATTGTGTTCCCCATTGTGGCAAAGAAGGATTTCAAGTACCGCGGTGAGGGGAATGTCTATGCGGAAATTAATGTTAAAGCGTTGAAGTTGAGTTTAGAGTCAAATGGTGGAGCAAAGTTTGAC…	222	14.9596
>S2 seq28_38	ATGATTGACCCATCTGCCACTTCCCGGTATGGTTCCCCACGTTTAGTTAGTAATGGTTTTCGGCATCGGAGAAAAGTGGTGTATCAGCGGGTAGGGCACAGGCGATTTTCTCTCATTTTCTTTTTCGTTGTGGTTCTGGGGCGGTCCCCGCGGCTGTGGGCTCAGGTTTCGTTCACCCCGGATATTGAAGGCTATGCGGAGCTGGCCTGGGGCATTGCATCCGATGGTGGCGCCCAACCCATCAAGCATGGATTTAAGACTACTACTGATTTTAAGATTGTGTTCCCCATTGTGGCAAAGAAGGATTTCAAGTACCGCGGTGAGGGGAATGTCTATGCGGAAATTAATGTTAAAGCGTTGAAGTTGAGTTTAGAGTCAAATGGTGGAGCAAAGTTTGAC…	38	2.56065
>S2 seq29_46	ATGATTGACCCATCTGCCACTTCCCGGTATGGTTCCCCACGTTTAGTTAGTAATGGTTTTCGGCATCGGAGAAAAGTGGTGTATCAGCGGGTAGGGCACAGGCGATTTTCTCTCATTTTCTTTTTCGTTGTGGTTCTGGGGCGGTCCCCGCGGCTGTGGGCTCAGGTTTCGTTCACCCCGGATATTGAAGGCTATGCGGAGCTGGCCTGGGGCATTGCATCCGATGGTGGCGCCCAACCCATCAAGCATGGATTTAAGACTACTACTGATTTTAAGATTGTGTTCCCCATTGTGGCAAAGAAGGATTTCAAGTACCGCGGTGAGGGGAATGTCTATGCGGAAATTAATGTTAAAGCGTTGAAGTTGAGTTTAGAGTCAAATGGTGGAGCAAAGTTTGAC…	46	3.09973
>S2 seq31_24	ATGATTGACCCATCTGCCACTTCCCGGTATGGTTCCCCACGTTTAGTTAGTAATGGTTTTCGGCATCGGAGAAAAGTGGTGTATCAGCGGGTAGGGCACAGGCGATTTTCTCTCATTTTCTTTTTCGTTGTGGTTCTGGGGCGGTCCCCGCGGCTGTGGGCTCAGGTTTCGTTCACCCCGGATATTGAAGGCTATGCGGAGCTGGCCTGGGGCATTGCATCCGATGGTGGCGCCCAACCCATCAAGCATGGATTTAAGACTACTACTGATTTTAAGATTGTGTTCCCCATTGTGGCAAAGAAGGATTTCAAGTACCGCGGTGAGGGGAATGTCTATGCGGAAATTAATGTTAAAGCGTTGAAGTTGAGTTTAGAGTCAAATGGTGGAGCAAAGTTTGAC…	24	1.61725
>S2 seq37_31	ATGATTGACCCATCTGCCACTTCCCGGTATGGTTCCCCACGTTTAGTTAGTAATGGTTTTCGGCATCGGAGAAAAGTGGTGTATCAGCGGGTAGGGCACAGGCGATTTTCTCTCATTTTCTTTTTCGTTGTGGTTCTGGGGCGGTCCCCGCGGCTGTGGGCTCAGGTTTCGTTCACCCCGGATATTGAAGGCTATGCGGAGCTGGCCTGGGGCATTGCATCCGATGGTGGCGCCCAACCCATCAAGCATGGATTTAAGACTACTACTGATTTTAAGATTGTGTTCCCCATTGTGGCAAAGAAGGATTTCAAGTACCGCGGTGAGGGGAATGTCTATGCGGAAATTAATGTTAAAGCGTTGAAGTTGAGTTTAGAGTCAAATGGTGGAGCAAAGTTTGAC…	31	2.08895
>S2 seq39_61	ATGATTGACCCATCTGCCACTTCCCGGTATGGTTCCCCACGTTTAGTTAGTAATGGTTTTCGGCATCGGAGAAAAGTGGTGTATCAGCGGGTAGGGCACAGGCGATTTTCTCTCATTTTCTTTTTCGTTGTGGTTCTGGGGCGGTCCCCGCGGCTGTGGGCTCAGGTTTCGTTCACCCCGGATATTGAAGGCTATGCGGAGCTGGCCTGGGGCATTGCATCCGATGGTGGCGCCCAACCCATCAAGCATGGATTTAAGACTACTACTGATTTTAAGATTGTGTTCCCCATTGTGGCAAAGAAGGATTTCAAGTACCGCGGTGAGGGGAATGTCTATGCGGAAATTAATGTTAAAGCGTTGAAGTTGAGTTTAGAGTCAAATGGTGGAGCAAAGTTTGAC…	61	4.11051
>S2 seq40_38	ATGATTGACCCATCTGCCACTTCCCGGTATGGTTCCCCACGTTTAGTTAGTAATGGTTTTCGGCATCGGAGAAAAGTGGTGTATCAGCGGGTAGGGCACAGGCGATTTTCTCTCATTTTCTTTTTCGTTGTGGTTCTGGGGCGGTCCCCGCGGCTGTGGGCTCAGGTTTCGTTCACCCCGGATATTGAAGGCTATGCGGAGCTGGCCTGGGGCATTGCATCCGATGGTGGCGCCCAACCCATCAAGCATGGATTTAAGACTACTACTGATTTTAAGATTGTGTTCCCCATTGTGGCAAAGAAGGATTTCAAGTACCGCGGTGAGGGGAATGTCTATGCGGAAATTAATGTTAAAGCGTTGAAGTTGAGTTTAGAGTCAAATGGTGGAGCAAAGTTTGAC…	38	2.56065
>S2 seq41_124	ATGATTGACCCATCTGCCACTTCCCGGTATGGTTCCCCACGTTTAGTTAGTAATGGTTTTCGGCATCGGAGAAAAGTGGTGTATCAGCGGGTAGGGCACAGGCGATTTTCTCTCATTTTCTTTTTCGTTGTGGTTCTGGGGCGGTCCCCGCGGCTGTGGGCTCAGGTTTCGTTCACCCCGGATATTGAAGGCTATGCGGAGCTGGCCTGGGGCATTGCATCCGATGGTGGCGCCCAACCCATCAAGCATGGATTTAAGACTACTACTGATTTTAAGATTGTGTTCCCCATTGTGGCAAAGAAGGATTTCAAGTACCGCGGTGAGGGGAATGTCTATGCGGAAATTAATGTTAAAGCGTTGAAGTTGAGTTTAGAGTCAAATGGTGGAGCAAAGTTTGAC…	124	8.3558
>S2 seq42_47	ATGATTGACCCATCTGCCACTTCCCGGTATGGTTCCCCACGTTTAGTTAGTAATGGTTTTCGGCATCGGAGAAAAGTGGTGTATCAGCGGGTAGGGCACAGGCGATTTTCTCTCATTTTCTTTTTCGTTGTGGTTCTGGGGCGGTCCCCGCGGCTGTGGGCTCAGGTTTCGTTCACCCCGGATATTGAAGGCTATGCGGAGCTGGCCTGGGGCATTGCATCCGATGGTGGCGCCCAACCCATCAAGCATGGATTTAAGACTACTACTGATTTTAAGATTGTGTTCCCCATTGTGGCAAAGAAGGATTTCAAGTACCGCGGTGAGGGGAATGTCTATGCGGAAATTAATGTTAAAGCGTTGAAGTTGAGTTTAGAGTCAAATGGTGGAGCAAAGTTTGAC…	47	3.16712
>S2 seq43_31	ATGATTGACCCATCTGCCACTTCCCGGTATGGTTCCCCACGTTTAGTTAGTAATGGTTTTCGGCATCGGAGAAAAGTGGTGTATCAGCGGGTAGGGCACAGGCGATTTTCTCTCATTTTCTTTTTCGTTGTGGTTCTGGGGCGGTCCCCGCGGCTGTGGGCTCAGGTTTCGTTCACCCCGGATATTGAAGGCTATGCGGAGCTGGCCTGGGGCATTGCATCTGAAAAAAATGGTGGCGCCCAACCCATCAAGCATGGATTTAAGACTACTACTGATTTTAAGATTGTGTTCCCCATTGTGGCAAAGAAGGATTTCAAGTACCGCGGTGAGGGGAATGTCTATGCGGAAATTAATGTTAAAGCGTTGAAGTTGAGTTTAGAGTCAAATGGTGGAGCAAAG…	31	2.08895
>S2 seq49_46	ATGATTGACCCATCTGCCACTTCCCGGTATGGTTCCCCACGTTTAGTTAGTAATGGTTTTCGGCATCGGAGAAAAGTGGTGTATCAGCGGGTAGGGCACAGGCGATTTTCTCTCATTTTCTTTTTCGTTGTGGTTCTGGGGCGGTCCCCGCGGCTGTGGGCTCAGGTTTCGTTCACCCCGGATATTGAAGGCTATGCGGAGCTGGCCTGGGGCATTGCATCCGATGGTGGCGCCCAACCCATCAAGCATGGATTTAAGACTACTACTGATTTTAAGATTGTGTTCCCCATTGTGGCAAAGAAGGATTTCAAGTACCGCGGTGAGGGGAATGTCTATGCGGAAATTAATGTTAAAGCGTTGAAGTTGAGTTTAGAGTCAAATGGTGGAGCAAAGTTTGAC…	46	3.09973
>S2 seq52_25	ATGATTGACCCATCTGCCACTTCCCGGTATGGTTCCCCACGTTTAGTTAGTAATGGTTTTCGGCATCGGAGAAAAGTGGTGTATCAGCGGGTAGGGCACAGGCGATTTTCTCTCATTTTCTTTTTCGTTGTGGTTCTGGGGCGGTCCCCGCGGCTGTGGGCTCAGGTTTCGTTCACCCCGGATATTGAAGGCTATGCGGAGCTGGCCTGGGGCATTGCATCCGATGGTGGCGCCCAACCCATCAAGCATGGATTTAAGACTACTACTGATTTTAAGATTGTGTTCCCCATTGTGGCAAAGAAGGATTTCAAGTACCGCGGTGAGGGGAATGTCTATGCGGAAATTAATGTTAAAGCGTTGAAGTTGAGTTTAGAGTCAAATGGTGGAGCAAAGTTTGAC…	25	1.68464
>S2 seq91_12	ATGATTGACCCATCTGCCACTTCCCGGTATGGTTCCCCACGTTTAGTTAGTAATGGTTTTCGGCATCGGAGAAAAGTGGTGTATCAGCGGGTAGGGCACAGGCGATTTTCTCTCATTTTCTTTTTCGTTGTGGTTCTGGGGCGGTCCCCGCGGCTGTGGGCTCAGGTTTCGTTCACCCCGGATATTGAAGGCTATGCGGAGCTGGCCTGGGGCATTGCATCCGATGGTGGCGCCCAACCCATCAAGCATGGATTTAAGACTACTACTGATTTTAAGATTGTGTTCCCCATTGTGGCAAAGAAGGATTTCAAGTACCGCGGTGAGGGGAATGTCTATGCGGAAATTAATGTTAAAGCGTTGAAGTTGAGTTTAGAGTCAAATGGTGGAGCAAAGTTTGAC…	12	0.808625
>S2 seq98_22	ATGATTGACCCATCTGCCACTTCCCGGTATGGTTCCCCACGTTTAGTTAGTAATGGTTTTCGGCATCGGAGAAAAGTGGTGTATCAGCGGGTAGGGCACAGGCGATTTTCTCTCATTTTCTTTTTCGTTGTGGTTCTGGGGCGGTCCCCGCGGCTGTGGGCTCAGGTTTCGTTCACCCCGGATATTGAAGGCTATGCGGAGCTGGCCTGGGGCATTGCATCCGATGGTGGCGCCCAACCCATCAAGCATGGATTTAAGACTACTACTGATTTTAAGATTGTGTTCCCCATTGTGGCAAAGAAGGATTTCAAGTACCGCGGTGAGGGGAATGTCTATGCGGAAATTAATGTTAAAGCGTTGAAGTTGAGTTTAGAGTCAAATGGTGGAGCAAAGTTTGAC…	22	1.48248
>S3 seq3_281	ATGATTGACCCATCTGCCACTTCCCGGTATGGTTCCCCACGTTTAGTTAGTAATGGTTTTCGGCATCGGAGAAAAGTGGTGTATCAGCGGGTAGGGCACAGGCGATTTTCTCTCATTTTCTTTTTCGTTGTGGTTCTGGGGCGGTCCCCGCGGCTGTGGGCTCAGGTTTCGTTCACCCCGGATATTGAAGGCTATGCGGAGCTGGCCTGGGGCATTGCATCCGAAGATGGTAGCGCCGGAAACCTCAAGCATGGATTTAAGACTACTACTGATTTTAAGATTGTGTTCCCCATTGTGGCAAAGAAGGATTTCAAGTACCGCGGTGAGGGGAATGTCTATGCGGAAATTAATGTTAAAGCGTTGAAGTTGAGTTTAGAGTCAAATGGTGGAGCAAAGTTT…	281	8.64615
>S3 seq4_676	ATGATTGACCCATCTGCCACTTCCCGGTATGGTTCCCCACGTTTAGTTAGTAATGGTTTTCGGCATCGGAGAAAAGTGGTGTATCAGCGGGTAGGGCACAGGCGATTTTCTCTCATTTTCTTTTTCGTTGTGGTTCTGGGGCGGTCCCCGCGGCTGTGGGCTCAGGTTTCGTTCACCCCGGATATTGAAGGCTATGCGGAGCTGGCCTGGGGCATTGCATCCGAAGATGGTAGCGCCGGAAACCTCAAGCATGGATTTAAGACTACTACTGATTTTAAGATTGTGTTCCCCATTGTGGCAAAGAAGGATTTCAAGTACCGCGGTGAGGGGAATGTCTATGCGGAAATTAATGTTAAAGCGTTGAAGTTGAGTTTAGAGTCAAATGGTGGAGCAAAGTTT…	676	20.8
>S3 seq5_299	ATGATTGACCCATCTGCCACTTCCCGGTATGGTTCCCCACGTTTAGTTAGTAATGGTTTTCGGCATCGGAGAAAAGTGGTGTATCAGCGGGTAGGGCACAGGCGATTTTCTCTCATTTTCTTTTTCGTTGTGGTTCTGGGGCGGTCCCCGCGGCTGTGGGCTCAGGTTTCGTTCACCCCGGATATTGAAGGCTATGCGGAGCTGGCCTGGGGCATTGCATCCGAAGATGGTAGCGCCGGAAACCTCAAGCATGGATTTAAGACTACTACTGATTTTAAGATTGTGTTCCCCATTGTGGCAAAGAAGGATTTCAAGTACCGCGGTGAGGGGAATGTCTATGCGGAAATTAATGTTAAAGCGTTGAAGTTGAGTTTAGAGTCAAATGGTGGAGCAAAGTTT…	299	9.2
>S3 seq6_389	ATGATTGACCCATCTGCCACTTCCCGGTATGGTTCCCCACGTTTAGTTAGTAATGGTTTTCGGCATCGGAGAAAAGTGGTGTATCAGCGGGTAGGGCACAGGCGATTTTCTCTCATTTTCTTTTTCGTTGTGGTTCTGGGGCGGTCCCCGCGGCTGTGGGCTCAGGTTTCGTTCACCCCGGATATTGAAGGCTATGCGGAGCTGGCCTGGGGCATTGCATCCGAAGATGGTAGCGCCGGAAACCTCAAGCATGGATTTAAGACTACTACTGATTTTAAGATTGTGTTCCCCATTGTGGCAAAGAAGGATTTCAAGTACCGCGGTGAGGGGAATGTCTATGCGGAAATTAATGTTAAAGCGTTGAAGTTGAGTTTAGAGTCAAATGGTGGAGCAAAGTTT…	389	11.9692
>S3 seq8_235	ATGATTGACCCATCTGCCACTTCCCGGTATGGTTCCCCACGTTTAGTTAGTAATGGTTTTCGGCATCGGAGAAAAGTGGTGTATCAGCGGGTAGGGCACAGGCGATTTTCTCTCATTTTCTTTTTCGTTGTGGTTCTGGGGCGGTCCCCGCGGCTGTGGGCTCAGGTTTCGTTCACCCCGGATATTGAAGGCTATGCGGAGCTGGCCTGGGGCATTGCATCCGAAGATGGTAGCGCCGGAAACCTCAAGCATGGATTTAAGACTACTACTGATTTTAAGATTGTGTTCCCCATTGTGGCAAAGAAGGATTTCAAGTACCGCGGTGAGGGGAATGTCTATGCGGAAATTAATGTTAAAGCGTTGAAGTTGAGTTTAGAGTCAAATGGTGGAGCAAAGTTT…	235	7.23077
>S3 seq10_179	ATGATTGACCCATCTGCCACTTCCCGGTATGGTTCCCCACGTTTAGTTAGTAATGGTTTTCGGCATCGGAGAAAAGTGGTGTATCAGCGGGTAGGGCACAGGCGATTTTCTCTCATTTTCTTTTTCGTTGTGGTTCTGGGGCGGTCCCCGCGGCTGTGGGCTCAGGTTTCGTTCACCCCGGATATTGAAGGCTATGCGGAGCTGGCCTGGGGCATTGCATCCGAAGATGGTAGCGCCGGAAACCTCAAGCATGGATTTAAGACTACTACTGATTTTAAGATTGTGTTCCCCATTGTGGCAAAGAAGGATTTCAAGTACCGCGGTGAGGGGAATGTCTATGCGGAAATTAATGTTAAAGCGTTGAAGTTGAGTTTAGAGTCAAATGGTGGAGCAAAGTTT…	179	5.50769
>S3 seq11_153	ATGATTGACCCATCTGCCACTTCCCGGTATGGTTCCCCACGTTTAGTTAGTAATGGTTTTCGGCATCGGAGAAAAGTGGTGTATCAGCGGGTAGGGCACAGGCGATTTTCTCTCATTTTCTTTTTCGTTGTGGTTCTGGGGCGGTCCCCGCGGCTGTGGGCTCAGGTTTCGTTCACCCCGGATATTGAAGGCTATGCGGAGCTGGCCTGGGGCATTGCATCCGAAGATGGTAGCGCCGGAAACCTCAAGCATGGATTTAAGACTACTACTGATTTTAAGATTGTGTTCCCCATTGTGGCAAAGAAGGATTTCAAGTACCGCGGTGAGGGGAATGTCTATGCGGAAATTAATGTTAAAGCGTTGAAGTTGAGTTTAGAGTCAAATGGTGGAGCAAAGTTT…	153	4.70769
>S3 seq15_306	ATGATTGACCCATCTGCCACTTCCCGGTATGGTTCCCCACGTTTAGTTAGTAATGGTTTTCGGCATCGGAGAAAAGTGGTGTATCAGCGGGTAGGGCACAGGCGATTTTCTCTCATTTTCTTTTTCGTTGTGGTTCTGGGGCGGTCCCCGCGGCTGTGGGCTCAGGTTTCGTTCACCCCGGATATTGAAGGCTATGCGGAGCTGGCCTGGGGCATTGCATCCGAAGATGGTAGCGCCGGAAACCTCAAGCATGGATTTAAGACTACTACTGATTTTAAGATTGTGTTCCCCATTGTGGCAAAGAAGGATTTCAAGTACCGCGGTGAGGGGAATGTCTATGCGGAAATTAATGTTAAAGCGTTGAAGTTGAGTTTAGAGTCAAATGGTGGAGCAAAGTTT…	306	9.41538
>S3 seq16_274	ATGATTGACCCATCTGCCACTTCCCGGTATGGTTCCCCACGTTTAGTTAGTAATGGTTTTCGGCATCGGAGAAAAGTGGTGTATCAGCGGGTAGGGCACAGGCGATTTTCTCTCATTTTCTTTTTCGTTGTGGTTCTGGGGCGGTCCCCGCGGCTGTGGGCTCAGGTTTCGTTCACCCCGGATATTGAAGGCTATGCGGAGCTGGCCTGGGGCATTGCATCCGAAGATGGTAGCGCCGGAAACCTCAAGCATGGATTTAAGACTACTACTGATTTTAAGATTGTGTTCCCCATTGTGGCAAAGAAGGATTTCAAGTACCGCGGTGAGGGGAATGTCTATGCGGAAATTAATGTTAAAGCGTTGAAGTTGAGTTTAGAGTCAAATGGTGGAGCAAAGTTT…	274	8.43077
>S3 seq20_99	ATGATTGACCCATCTGCCACTTCCCGGTATGGTTCCCCACGTTTAGTTAGTAATGGTTTTCGGCATCGGAGAAAAGTGGTGTATCAGCGGGTAGGGCACAGGCGATTTTCTCTCATTTTCTTTTTCGTTGTGGTTCTGGGGCGGTCCCCGCGGCTGTGGGCTCAGGTTTCGTTCACCCCGGATATTGAAGGCTATGCGGAGCTGGCCTGGGGCATTGCATCCGAAGATGGTAGCGCCGGAAACCTCAAGCATGGATTTAAGACTACTACTGATTTTAAGATTGTGTTCCCCATTGTGGCAAAGAAGGATTTCAAGTACCGCGGTGAGGGGAATGTCTATGCGGAAATTAATGTTAAAGCGTTGAAGTTGAGTTTAGAGTCAAATGGTGGAGCAAAGTTT…	99	3.04615
>S3 seq21_85	ATGATTGACCCATCTGCCACTTCCCGGTATGGTTCCCCACGTTTAGTTAGTAATGGTTTTCGGCATCGGAGAAAAGTGGTGTATCAGCGGGTAGGGCACAGGCGATTTTCTCTCATTTTCTTTTTCGTTGTGGTTCTGGGGCGGTCCCCGCGGCTGTGGGCTCAGGTTTCGTTCACCCCGGATATTGAAGGCTATGCGGAGCTGGCCTGGGGCATTGCATCCGAAGATGGTAGCGCCGGAAACCTCAAGCATGGATTTAAGACTACTACTGATTTTAAGATTGTGTTCCCCATTGTGGCAAAGAAGGATTTCAAGTACCGCGGTGAGGGGAATGTCTATGCGGAAATTAATGTTAAAGCGTTGAAGTTGAGTTTAGAGTCAAATGGTGGAGCAAAGTTT…	85	2.61538
>S3 seq23_99	ATGATTGACCCATCTGCCACTTCCCGGTATGGTTCCCCACGTTTAGTTAGTAATGGTTTTCGGCATCGGAGAAAAGTGGTGTATCAGCGGGTAGGGCACAGGCGATTTTCTCTCATTTTCTTTTTCGTTGTGGTTCTGGGGCGGTCCCCGCGGCTGTGGGCTCAGGTTTCGTTCACCCCGGATATTGAAGGCTATGCGGAGCTGGCCTGGGGCATTGCATCCGAAGATGGTAGCGCCGGAAACCTCAAGCATGGATTTAAGACTACTACTGATTTTAAGATTGTGTTCCCCATTGTGGCAAAGAAGGATTTCAAGTACCGCGGTGAGGGGAATGTCTATGCGGAAATTAATGTTAAAGCGTTGAAGTTGAGTTTAGAGTCAAATGGTGGAGCAAAGTTT…	99	3.04615
>S3 seq29_58	ATGATTGACCCATCTGCCACTTCCCGGTATGGTTCCCCACGTTTAGTTAGTAATGGTTTTCGGCATCGGAGAAAAGTGGTGTATCAGCGGGTAGGGCACAGGCGATTTTCTCTCATTTTCTTTTTCGTTGTGGTTCTGGGGCGGTCCCCGCGGCTGTGGGCTCAGGTTTCGTTCACCCCGGATATTGAAGGCTATGCGGAGCTGGCCTGGGGCATTGCATCCGAAGATGGTAGCGCCGGAAACCTCAAGCATGGATTTAAGACTACTACTGATTTTAAGATTGTGTTCCCCATTGTGGCAAAGAAGGATTTCAAGTACCGCGGTGAGGGGAATGTCTATGCGGAAATTAATGTTAAAGCGTTGAAGTTGAGTTTAGAGTCAAATGGTGGAGCAAAGTTT…	58	1.78462
>S3 seq40_43	ATGATTGACCCATCTGCCACTTCCCGGTATGGTTCCCCACGTTTAGTTAGTAATGGTTTTCGGCATCGGAGAAAAGTGGTGTATCAGCGGGTAGGGCACAGGCGATTTTCTCTCATTTTCTTTTTCGTTGTGGTTCTGGGGCGGTCCCCGCGGCTGTGGGCTCAGGTTTCGTTCACCCCGGATATTGAAGGCTATGCGGAGCTGGCCTGGGGCATTGCATCCGAAGATGGTAGCGCCGGAAACCTCAAGCATGGATTTAAGACTACTACTGATTTTAAGATTGTGTTCCCCATTGTGGCAAAGAAGGATTTCAAGTACCGCGGTGAGGGGAATGTCTATGCGGAAATTAATGTTAAAGCGTTGAAGTTGAGTTTAGAGTCAAATGGTGGAGCAAAGTTT…	43	1.32308
>S3 seq48_31	ATGATTGACCCATCTGCCACTTCCCGGTATGGTTCCCCACGTTTAGTTAGTAATGGTTTTCGGCATCGGAGAAAAGTGGTGTATCAGCGGGTAGGGCACAGGCGATTTTCTCTCATTTTCTTTTTCGTTGTGGTTCTGGGGCGGTCCCCGCGGCTGTGGGCTCAGGTTTCGTTCACCCCGGATATTGAAGGCTATGCGGAGCTGGCCTGGGGCATTGCATCCGAAGATGGTAGCGCCGGAAACCTCAAGCATGGATTTAAGACTACTACTGATTTTAAGATTGTGTTCCCCATTGTGGCAAAGAAGGATTTCAAGTACCGCGGTGAGGGGAATGTCTATGCGGAAATTAATGTTAAAGCGTTGAAGTTGAGTTTAGAGTCAAATGGTGGAGCAAAGTTT…	31	0.953846
>S3 seq74_26	ATGATTGACCCATCTGCCACTTCCCGGTATGGTTCCCCACGTTTAGTTAGTAATGGTTTTCGGCATCGGAGAAAAGTGGTGTATCAGCGGGTAGGGCACAGGCGATTTTCTCTCATTTTCTTTTTCGTTGTGGTTCTGGGGCGGTCCCCGCGGCTGTGGGCTCAGGTTTCGTTCACCCCGGATATTGAAGGCTATGCGGAGCTGGCCTGGGGCATTGCATCCGAAGATGGTAGCGCCGGAAACCTCAAGCATGGATTTAAGACTACTACTGATTTTAAGATTGTGTTCCCCATTGTGGCAAAGAAGGATTTCAAGTACCGCGGTGAGGGGAATGTCTATGCGGAAATTAATGTTAAAGCGTTGAAGTTGAGTTTAGAGTCAAATGGTGGAGCAAAGTTT…	26	0.8
>S3 seq94_8	ATGATTGACCCATCTGCCACTTCCCGGTATGGTTCCCCACGTTTAGTTAGTAATGGTTTTCGGCATCGGAGAAAAGTGGTGTATCAGCGGGTAGGGCACAGGCGATTTTCTCTCATTTTCTTTTTCGTTGTGGTTCTGGGGCGGTCCCCGCGGCTGTGGGCTCAGGTTTCGTTCACCCCGGATATTGAAGGCTATGCGGAGCTGGCCTGGGGCATTGCATCCGAAGATGGTAGCGCCGGAAACCTCAAGCATGGATTTAAGACTACTACTGATTTTAAGATTGTGTTCCCCATTGTGGCAAAGAAGGATTTCAAGTACCGCGGTGAGGGGAATGTCTATGCGGAAATTAATGTTAAAGCGTTGAAGTTGAGTTTAGAGTCAAATGGTGGAGCAAAGTTT…	8	0.246154
>S3 seq99_9	ATGATTGACCCATCTGCCACTTCCCGGTATGGTTCCCCACGTTTAGTTAGTAATGGTTTTCGGCATCGGAGAAAAGTGGTGTATCAGCGGGTAGGGCACAGGCGATTTTCTCTCATTTTCTTTTTCGTTGTGGTTCTGGGGCGGTCCCCGCGGCTGTGGGCTCAGGTTTCGTTCACCCCGGATATTGAAGGCTATGCGGAGCTGGCCTGGGGCATTGCATCCGAAGATGGTAGCGCCGGAAACCTCAAGCATGGATTTAAGACTACTACTGATTTTAAGATTGTGTTCCCCATTGTGGCAAAGAAGGATTTCAAGTACGCGCGTGAGGGGAATGTCTATGCGGAAATTAATGTTAAAGCGTTGAAGTTGAGTTTAGAGTCAAATGGTGGAGCAAAGTTT…	9	0.276923
>S4 seq1_1831	ATGATTGACCCATCTGCCACTTCCCGGTATGGTTCCCCACGTTTAGTTAGTAATGGTTTTCGGCATCGGAGAAAAGTGGTGTATCAGCGGGTAGGGCACAGGCGATTTTCTCTCATTTTCTTTTTCGTTGTGGTTCTGGGGCGGTCCCCGCGGCTGTGGGCTCAGGTTTCGTTCACCCCGGATATTGAAGGCTATGCGGAGCTGGCCTGGGGCATTGCATCCGATGGTGGCGCCATCAAGCATGGATTTAAGACTACTACTGATTTTAAGATTGTGTTCCCCATTGTGGCAAAGAAGGATTTCAAGTACCGCGGTGAGGGGAATGTCTATGCGGAAATTAATGTTAAAGCGTTGAAGTTGAGTTTAGAGTCAAATGGTGGAGCAAAGTTTGACACGAAG…	1831	45.6381
>S4 seq3_192	ATGATTGACCCATCTGCCACTTCCCGGTATGGTTCCCCACGTTTAGTTAGTAATGGTTTTCGGCATCGGAGAAAAGTGGTGTATCAGCGGGTAGGGCACAGGCGATTTTCTCTCATTTTCTTTTTCGTTGTGGTTCTGGGGCGGTCCCCGCGGCTGTGGGCTCAGGTTTCGTTCACCCCGGATATTGAAGGCTATGCGGAGCTGGCCTGGGGCATTGCATCCGATGGTGGCGCCATCAAGCATGGATTTAAGACTACTACTGATTTTAAGATTGTGTTCCCCATTGTGGCAAAGAAGGATTTCAAGTACCGCGGTGAGGGGAATGTCTATGCGGAAATTAATGTTAAAGCGTTGAAGTTGAGTTTAGAGTCAAATGGTGGAGCAAAGTTTGACACGAAG…	192	4.78564
>S4 seq5_389	ATGATTGACCCATCTGCCACTTCCCGGTATGGTTCCCCACGTTTAGTTAGTAATGGTTTTCGGCATCGGAGAAAAGTGGTGTATCAGCGGGTAGGGCACAGGCGATTTTCTCTCATTTTCTTTTTCGTTGTGGTTCTGGGGCGGTCCCCGCGGCTGTGGGCTCAGGTTTCGTTCACCCCGGATATTGAAGGCTATGCGGAGCTGGCCTGGGGCATTGCATCCGATGGTGGCGCCATCAAGCATGGATTTAAGACTACTACTGATTTTAAGATTGTGTTCCCCATTGTGGCAAAGAAGGATTTCAAGTACCGCGGTGAGGGGAATGTCTATGCGGAAATTAATGTTAAAGCGTTGAAGTTGAGTTTAGAGTCAAATGGTGGAGCAAAGTTTGACACGAAG…	389	9.69591
>S4 seq6_124	ATGATTGACCCATCTGCCACTTCCCGGTATGGTTCCCCACGTTTAGTTAGTAATGGTTTTCGGCATCGGAGAAAAGTGGTGTATCAGCGGGTAGGGCACAGGCGATTTTCTCTCATTTTCTTTTTCGTTGTGGTTCTGGGGCGGTCCCCGCGGCTGTGGGCTCAGGTTTCGTTCACCCCGGATATTGAAGGCTATGCGGAGCTGGCCTGGGGCATTGCATCCGATGGTGGCGCCATCAAGCATGGATTTAAGACTACTACTGATTTTAAGATTGTGTTCCCCATTGTGGCAAAGAAGGATTTCAAGTACCGCGGTGAGGGGAATGTCTATGCGGAAATTAATGTTAAAGCGTTGAAGTTGAGTTTAGAGTCAAATGGTGGAGCAAAGTTTGACACGAAG…	124	3.09073
>S4 seq9_147	ATGATTGACCCATCTGCCACTTCCCGGTATGGTTCCCCACGTTTAGTTAGTAATGGTTTTCGGCATCGGAGAAAAGTGGTGTATCAGCGGGTAGGGCACAGGCGATTTTCTCTCATTTTCTTTTTCGTTGTGGTTCTGGGGCGGTCCCCGCGGCTGTGGGCTCAGGTTTCGTTCACCCCGGATATTGAAGGCTATGCGGAGCTGGCCTGGGGCATTGCATCCGATGGTGGCGCCATCAAGCATGGATTTAAGACTACTACTGATTTTAAGATTGTGTTCCCCATTGTGGCAAAGAAGGATTTCAAGTACCGCGGTGAGGGGAATGTCTATGCGGAAATTAATGTTAAAGCGTTGAAGTTGAGTTTAGAGTCAAATGGTGGAGCAAAGTTTGACACGAAG…	147	3.66401
>S4 seq10_224	ATGATTGACCCATCTGCCACTTCCCGGTATGGTTCCCCACGTTTAGTTAGTAATGGTTTTCGGCATCGGAGAAAAGTGGTGTATCAGCGGGTAGGGCACAGGCGATTTTCTCTCATTTTCTTTTTCGTTGTGGTTCTGGGGCGGTCCCCGCGGCTGTGGGCTCAGGTTTCGTTCACCCCGGATATTGAAGGCTATGCGGAGCTGGCCTGGGGCATTGCATCCGATGGTGGCGCCATCAAGCATGGATTTAAGACTACTACTGATTTTAAGATTGTGTTCCCCATTGTGGCAAAGAAGGATTTCAAGTACCGCGGTGAGGGGAATGTCTATGCGGAAATTAATGTTAAAGCGTTGAAGTTGAGTTTAGAGTCAAATGGTGGAGCAAAGTTTGACACGAAG…	224	5.58325
>S4 seq11_100	ATGATTGACCCATCTGCCACTTCCCGGTATGGTTCCCCACGTTTAGTTAGTAATGGTTTTCGGCATCGGAGAAAAGTGGTGTATCAGCGGGTAGGGCACAGGCGATTTTCTCTCATTTTCTTTTTCGTTGTGGTTCTGGGGCGGTCCCCGCGGCTGTGGGCTCAGGTTTCGTTCACCCCGGATATTGAAGGCTATGCGGAGCTGGCCTGGGGCATTGCATCCGATGGTGGCGCCATCAAGCATGGATTTAAGACTACTACTGATTTTAAGATTGTGTTCCCCATTGTGGCAAAGAAGGATTTCAAGTACCGCGGTGAGGGGAATGTCTATGCGGAAATTAATGTTAAAGCGTTGAAGTTGAGTTTAGAGTCAAATGGTGGAGCAAAGTTTGACACGAAG…	100	2.49252
>S4 seq15_117	ATGATTGACCCATCTGCCACTTCCCGGTATGGTTCCCCACGTTTAGTTAGTAATGGTTTTCGGCATCGGAGAAAAGTGGTGTATCAGCGGGTAGGGCACAGGCGATTTTCTCTCATTTTCTTTTTCGTTGTGGTTCTGGGGCGGTCCCCGCGGCTGTGGGCTCAGGTTTCGTTCACCCCGGATATTGAAGGCTATGCGGAGCTGGCCTGGGGCATTGCATCCGATGGTGGCGCCATCAAGCATGGATTTAAGACTACTACTGATTTTAAGATTGTGTTCCCCATTGTGGCAAAGAAGGATTTCAAGTACCGCGGTGAGGGGAATGTCTATGCGGAAATTAATGTTAAAGCGTTGAAGTTGAGTTTAGAGTCAAATGGTGGAGCAAAGTTTGACACGAAG…	117	2.91625
>S4 seq16_37	ATGATTGACCCATCTGCCACTTCCCGGTATGGTTCCCCACGTTTAGTTAGTAATGGTTTTCGGCATCGGAGAAAAGTGGTGTATCAGCGGGTAGGGCACAGGCGATTTTCTCTCATTTTCTTTTTCGTTGTGGTTCTGGGGCGGTCCCCGCGGCTGTGGGCTCAGGTTTCGTTCACCCCGGATATTGAAGGCTATGCGGAGCTGGCCTGGGGCATTGCATCCGATGGTGGCGCCATCAAGCATGGATTTAAGACTACTACTGATTTTAAGATTGTGTTCCCCATTGTGGCAAAGAAGGATTTCAAGTACCGCGGTGAGGGGAATGTCTATGCGGAAATTAATGTTAAAGCGTTGAAGTTGAGTTTAGAGTCAAATGGTGGAGCAAAGTTTGACACGAAG…	37	0.922233
>S4 seq25_216	ATGATTGACCCATCTGCCACTTCCCGGTATGGTTCCCCACGTTTAGTTAGTAATGGTTTTCGGCATCGGAGAAAAGTGGTGTATCAGCGGGTAGGGCACAGGCGATTTTCTCTCATTTTCTTTTTCGTTGTGGTTCTGGGGCGGTCCCCGCGGCTGTGGGCTCAGGTTTCGTTCACCCCGGATATTGAAGGCTATGCGGAGCTGGCCTGGGGCATTGCATCCGATGGTGGCGCCATCAAGCATGGATTTAAGACTACTACTGATTTTAAGATTGTGTTCCCCATTGTGGCAAAGAAGGATTTCAAGTACCGCGGTGAGGGGAATGTCTATGCGGAAATTAATGTTAAAGCGTTGAAGTTGAGTTTAGAGTCAAATGGTGGAGCAAAGTTTGACACGAAG…	216	5.38385
>S4 seq26_77	ATGATTGACCCATCTGCCACTTCCCGGTATGGTTCCCCACGTTTAGTTAGTAATGGTTTTCGGCATCGGAGAAAAGTGGTGTATCAGCGGGTAGGGCACAGGCGATTTTCTCTCATTTTCTTTTTCGTTGTGGTTCTGGGGCGGTCCCCGCGGCTGTGGGCTCAGGTTTCGTTCACCCCGGATATTGAAGGCTATGCGGAGCTGGCCTGGGGCATTGCATCCGATGGTGGCGCCATCAAGCATGGATTTAAGACTACTACTGATTTTAAGATTGTGTTCCCCATTGTGGCAAAGAAGGATTTCAAGTACCGCGGTGAGGGGAATGTCTATGCGGAAATTAATGTTAAAGCGTTGAAGTTGAGTTTAGAGTCAAATGGTGGAGCAAAGTTTGACACGAAG…	77	1.91924
>S4 seq28_77	ATGATTGACCCATCTGCCACTTCCCGGTATGGTTCCCCACGTTTAGTTAGTAATGGTTTTCGGCATCGGAGAAAAGTGGTGTATCAGCGGGTAGGGCACAGGCGATTTTCTCTCATTTTCTTTTTCGTTGTGGTTCTGGGGCGGTCCCCGCGGCTGTGGGCTCAGGTTTCGTTCACCCCGGATATTGAAGGCTATGCGGAGCTGGCCTGGGGCATTGCATCCGATGGTGGCGCCATCAAGCATGGATTTAAGACTACTACTGATTTTAAGATTGTGTTCCCCATTGTGGCAAAGAAGGATTTCAAGTACCGCGGTGAGGGGAATGTCTATGCGGAAATTAATGTTAAAGCGTTGAAGTTGAGTTTAGAGTCAAATGGTGGAGCAAAGTTTGACACGAAG…	77	1.91924
>S4 seq30_55	ATGATTGACCCATCTGCCACTTCCCGGTATGGTTCCCCACGTTTAGTTAGTAATGGTTTTCGGCATCGGAGAAAAGTGGTGTATCAGCGGGTAGGGCACAGGCGATTTTCTCTCATTTTCTTTTTCGTTGTGGTTCTGGGGCGGTCCCCGCGGCTGTGGGCTCAGGTTTCGTTCACCCCGGATATTGAAGGCTATGCGGAGCTGGCCTGGGGCATTGCATCCGATGGTGGCGCCATCAAGCATGGATTTAAGACTACTACTGATTTTAAGATTGTGTTCCCCATTGTGGCAAAGAAGGATTTCAAGTACCGCGGTGAGGGGAATGTCTATGCGGAAATTAATGTTAAAGCGTTGAAGTTGAGTTTAGAGTCAAATGGTGGAGCAAAGTTTGACACGAAG…	55	1.37089
>S4 seq39_67	ATGATTGACCCATCTGCCACTTCCCGGTATGGTTCCCCACGTTTAGTTAGTAATGGTTTTCGGCATCGGAGAAAAGTGGTGTATCAGCGGGTAGGGCACAGGCGATTTTCTCTCATTTTCTTTTTCGTTGTGGTTCTGGGGCGGTCCCCGCGGCTGTGGGCTCAGGTTTCGTTCACCCCGGATATTGAAGGCTATGCGGAGCTGGCCTGGGGCATTGCATCCGATGGTGGCGCCATCAAGCATGGATTTAAGACTACTACTGATTTTAAGATTGTGTTCCCCATTGTGGCAAAGAAGGATTTCAAGTACCGCGGTGAGGGGAATGTCTATGCGGAAATTAATGTTAAAGCGTTGAAGTTGAGTTTAGAGTCAAATGGTGGAGCAAAGTTTGACACGAAG…	67	1.66999
>S4 seq46_53	ATGATTGACCCATCTGCCACTTCCCGGTATGGTTCCCCACGTTTAGTTAGTAATGGTTTTCGGCATCGGAGAAAAGTGGTGTATCAGCGGGTAGGGCACAGGCGATTTTCTCTCATTTTCTTTTTCGTTGTGGTTCTGGGGCGGTCCCCGCGGCTGTGGGCTCAGGTTTCGTTCACCCCGGATATTGAAGGCTATGCGGAGCTGGCCTGGGGCATTGCATCCGATGGTGGCGCCATCAAGCATGGATTTAAGACTACTACTGATTTTAAGATTGTGTTCCCCATTGTGGCAAAGAAGGATTTCAAGTACCGCGGTGAGGGGAATGTCTATGCGGAAATTAATGTTAAAGCGTTGAAGTTGAGTTTAGAGTCAAATGGTGGAGCAAAGTTTGACACGAAG…	53	1.32104
>S4 seq55_41	ATGATTGACCCATCTGCCACTTCCCGGTATGGTTCCCCACGTTTAGTTAGTAATGGTTTTCGGCATCGGAGAAAAGTGGTGTATCAGCGGGTAGGGCACAGGCGATTTTCTCTCATTTTCTTTTTCGTTGTGGTTCTGGGGCGGTCCCCGCGGCTGTGGGCTCAGGTTTCGTTCACCCCGGATATTGAAGGCTATGCGGAGCTGGCCTGGGGCATTGCATCCGATGGTGGCGCCATCAAGCATGGATTTAAGACTACTACTGATTTTAAGATTGTGTTCCCCATTGTGGCAAAGAAGGATTTCAAGTACCGCGGTGAGGGGAATGTCTATGCGGAAATTAATGTTAAAGCGTTGAAGTTGAGTTTAGAGTCAAATGGTGGAGCAAAGTTTGACACGAAG…	41	1.02193
>S4 seq58_26	ATGATTGACCCATCTGCCACTTCCCGGTATGGTTCCCCACGTTTAGTTAGTAATGGTTTTCGGCATCGGAGAAAAGTGGTGTATCAGCGGGTAGGGCACAGGCGATTTTCTCTCATTTTCTTTTTCGTTGTGGTTCTGGGGCGGTCCCCGCGGCTGTGGGCTCAGGTTTCGTTCACCCCGGATATTGAAGGCTATGCGGAGCTGGCCTGGGGCATTGCATCCGATGGTGGCGCCATCAAGCATGGATTTAAGACTACTACTGATTTTAAGATTGTGTTCCCCATTGTGGCAAAGAAGGATTTCAAGTACCGCGGTGAGGGGAATGTCTATGCGGAAATTAATGTTAAAGCGTTGAAGTTGAGTTTAGAGTCAAATGGTGGAGCAAAGTTTGACACGAAG…	26	0.648056
>S4 seq59_63	ATGATTGACCCATCTGCCACTTCCCGGTATGGTTCCCCACGTTTAGTTAGTAATGGTTTTCGGCATCGGAGAAAAGTGGTGTATCAGCGGGTAGGGCACAGGCGATTTTCTCTCATTTTCTTTTTCGTTGTGGTTCTGGGGCGGTCCCCGCGGCTGTGGGCTCAGGTTTCGTTCACCCCGGATATTGAAGGCTATGCGGAGCTGGCCTGGGGCATTGCATCCGATGGTGGCGCCATCAAGCATGGATTTAAGACTACTACTGATTTTAAGATTGTGTTCCCCATTGTGGCAAAGAAGGATTTCAAGTACCGCGGTGAGGGGAATGTCTATGCGGAAATTAATGTTAAAGCGTTGAAGTTGAGTTTAGAGTCAAATGGTGGAGCAAAGTTTGACACGAAG…	63	1.57029
>S4 seq71_15	ATGATTGACCCATCTGCCACTTCCCGGTATGGTTCCCCACGTTTAGTTAGTAATGGTTTTCGGCATCGGAGAAAAGTGGTGTATCAGCGGGTAGGGCACAGGCGATTTTCTCTCATTTTCTTTTTCGTTGTGGTTCTGGGGCGGTCCCCGCGGCTGTGGGCTCAGGTTTCGTTCACCCCGGATATTGAAGGCTATGCGGAGCTGGCCTGGGGCATTGCATCCGATGGTGGCGCCATCAAGCATGGATTTAAGACTACTACTGATTTTAAGATTGTGTTCCCCATTGTGGCAAAGAAGGATTTCAAGTACCGCGGTGAGGGGAATGTCTATGCGGAAATTAATGTTAAAGCGTTGAAGTTGAGTTTAGAGTCAAATGGTGGAGCAAAGTTTGACACGAAG…	15	0.373878
>S4 seq72_47	ATGATTGACCCATCTGCCACTTCCCGGTATGGTTCCCCACGTTTAGTTAGTAATGGTTTTCGGCATCGGAGAAAAGTGGTGTATCAGCGGGTAGGGCACAGGCGATTTTCTCTCATTTTCTTTTTCGTTGTGGTTCTGGGGCGGTCCCCGCGGCTGTGGGCTCAGGTTTCGTTCACCCCGGATATTGAAGGCTATGCGGAGCTGGCCTGGGGCATTGCATCCGATGGTGGCGCCATCAAGCATGGATTTAAGACTACTACTGATTTTAAGATTGTGTTCCCCATTGTGGCAAAGAAGGATTTCAAGTACCGCGGTGAGGGGAATGTCTATGCGGAAATTAATGTTAAAGCGTTGAAGTTGAGTTTAGAGTCAAATGGTGGAGCAAAGTTTGACACGAAG…	47	1.17149
>S4 seq93_25	ATGATTGACCCATCTGCCACTTCCCGGTATGGTTCCCCACGTTTAGTTAGTAATGGTTTTCGGCATCGGAGAAAAGTGGTGTATCAGCGGGTAGGGCACAGGCGATTTTCTCTCATTTTCTTTTTCGTTGTGGTTCTGGGGCGGTCCCCGCGGCTGTGGGCTCAGGTTTCGTTCACCCCGGATATTGAAGGCTATGCGGAGCTGGCCTGGGGCATTGCATCCGATGGTGGCGCCATCAAGCATGGATTTAAGACTACTACTGATTTTAAGATTGTGTTCCCCATTGTGGCAAAGAAGGATTTCAAGTACCGCGGTGAGGGGAATGTCTATGCGGAAATTAATGTTAAAGCGTTGAAGTTGAGTTTAGAGTCAAATGGTGGAGCAAAGTTTGACACGAAG…	25	0.623131
>S4 seq95_22	ATGATTGACCCATCTGCCACTTCCCGGTATGGTTCCCCACGTTTAGTTAGTAATGGTTTTCGGCATCGGAGAAAAGTGGTGTATCAGCGGGTAGGGCACAGGCGATTTTCTCTCATTTTCTTTTTCGTTGTGGTTCTGGGGCGGTCCCCGCGGCTGTGGGCTCAGGTTTCGTTCACCCCGGATATTGAAGGCTATGCGGAGCTGGCCTGGGGCATTGCATCCGATGGTGGCGCCATCAAGCATGGATTTAAGACTACTACTGATTTTAAGATTGTGTTCCCCATTGTGGCAAAGAAGGATTTCAAGTACCGCGGTGAGGGGAATGTCTATGCGGAAATTAATGTTAAAGCGTTGAAGTTGAGTTTAGAGTCAAATGGTGGAGCAAAGTTTGACACGAAG…	22	0.548355
>S4 seq96_13	ATGATTGACCCATCTGCCACTTCCCGGTATGGTTCCCCACGTTTAGTTAGTAATGGTTTTCGGCATCGGAGAAAAGTGGTGTATCAGCGGGTAGGGCACAGGCGATTTTCTCTCATTTTCTTTTTCGTTGTGGTTCTGGGGCGGTCCCCGCGGCTGTGGGCTCAGGTTTCGTTCACCCCGGATATTGAAGGCTATGCGGAGCTGGCCTGGGGCATTGCATCCGATGGTGGCGCCATCAAGCATGGATTTAAGACTACTACTGATTTTAAGATTGTGTTCCCCATTGTGGCAAAGAAGGATTTCAAGTACCGCGGTGAGGGGAATGTCTATGCGGAAATTAATGTTAAAGCGTTGAAGTTGAGTTTAGAGTCAAATGGTGGAGCAAAGTTTGACACGAAG…	13	0.324028
>S4 seq103_9	ATGATTGACCCATCTGCCACTTCCCGGTATGGTTCCCCACGTTTAGTTAGTAATGGTTTTCGGCATCGGAGAAAAGTGGTGTATCAGCGGGTAGGGCACAGGCGATTTTCTCTCATTTTCTTTTTCGTTGTGGTTCTGGGGCGGTCCCCGCGGCTGTGGGCTCAGGTTTCGTTCACCCCGGATATTGAAGGCTATGCGGAGCTGGCCTGGGGCATTGCATCCGATGGTGGCGCCATCAAGCATGGATTTAAGACTACTACTGATTTTAAGATTGTGTTCCCCATTGTGGCAAAGAAGGATTTCAAGTACCGCGGTGAGGGGAATGTCTATGCGGAAATTAATGTTAAAGCGTTGAAGTTGAGTTTAGAGTCAAATGGTGGAGCAAAGTTTGACACGAAG…	9	0.224327
>S4 seq116_18	ATGATTGACCCATCTGCCACTTCCCGGTATGGTTCCCCACGTTTAGTTAGTAATGGTTTTCGGCATCGGAGAAAAGTGGTGTATCAGCGGGTAGGGCACAGGCGATTTTCTCTCATTTTCTTTTTCGTTGTGGTTCTGGGGCGGTCCCCGCGGCTGTGGGCTCAGGTTTCGTTCACCCCGGATATTGAAGGCTATGCGGAGCTGGCCTGGGGCATTGCATCCGATGGTGGCGCCATCAAGCATGGATTTAAGACTACTACTGATTTTAAGATTGTGTTCCCCATTGTGGCAAAGAAGGATTTCAAGTACCGCGGTGAGGGGAATGTCTATGCGGAAATTAATGTTAAAGCGTTGAAGTTGAGTTTAGAGTCAAATGGTGGAGCAAAGTTTGACACGAAG…	18	0.448654
>S4 seq121_17	ATGATTGACCCATCTGCCACTTCCCGGTATGGTTCCCCACGTTTAGTTAGTAATGGTTTTCGGCATCGGAGAAAAGTGGTGTATCAGCGGGTAGGGCACAGGCGATTTTCTCTCATTTTCTTTTTCGTTGTGGTTCTGGGGCGGTCCCCGCGGCTGTGGGCTCAGGTTTCGTTCACCCCGGATATTGAAGGCTATGCGGAGCTGGCCTGGGGCATTGCATCCGATGGTGGCGCCATCAAGCATGGATTTAAGACTACTACTGATTTTAAGATTGTGTTCCCCATTGTGGCAAAGAAGGATTTCAAGTACCGCGGTGAGGGGAATGTCTATGCGGAAATTAATGTTAAAGCGTTGAAGTTGAGTTTAGAGTCAAATGGTGGAGCAAAGTTTGACACGAAG…	17	0.423729
>S4 seq124_10	ATGATTGACCCATCTGCCACTTCCCGGTATGGTTCCCCACGTTTAGTTAGTAATGGTTTTCGGCATCGGAGAAAAGTGGTGTATCAGCGGGTAGGGCACAGGCGATTTTCTCTCATTTTCTTTTTCGTTGTGGTTCTGGGGCGGTCCCCGCGGCTGTGGGCTCAGGTTTCGTTCACCCCGGATATTGAAGGCTATGCGGAGCTGGCCTGGGGCATTGCATCCGATGGTGGCGCCATCAAGCATGGATTTAAGACTACTACTGATTTTAAGATTGTGTTCCCCATTGTGGCAAAGAAGGATTTCAAGTACCGCGGTGAGGGGAATGTCTATGCGGAAATTAATGTTAAAGCGTTGAAGTTGAGTTTAGAGTCAAATGGTGGAGCAAAGTTTGACACGAAG…	10	0.249252
>S5 seq1_1201	ATGATTGACCCATCTGCCACTTCCCGGTATGGTTCCCCACGTTTAGTTAGTAATGGTTTTCGGCATCGGAGAAAAGTGGTGTATCAGCGGGTAGGGCACAGGCGATTTTCTCTCATTTTCTTTTTCGTTGTGGTTCTGGGGCGGTCCCCGCGGCTGTGGGCTCAGGTTTCGTTCACCCCGGATATTGAAGGCTATGCGGAGCTGGCCTGGGGCATTGCATCCGAAGATGGTAGCGCCGGAAACCTCAAGCATGGATTTAAGACTACTACTGATTTTAAGATTGTGTTCCCCATTGTGGCAAAGAAGGATTTCAAGTACCGCGGTGAGGGGAATGTCTATGCGGAAATTAATGTTAAAGCGTTGAAGTTGAGTTTAGAGTCAAATGGTGGAGCAAAGTTT…	1201	71.4031
>S5 seq4_189	ATGATTGACCCATCTGCCACTTCCCGGTATGGTTCCCCACGTTTAGTTAGTAATGGTTTTCGGCATCGGAGAAAAGTGGTGTATCAGCGGGTAGGGCACAGGCGATTTTCTCTCATTTTCTTTTTCGTTGTGGTTCTGGGGCGGTCCCCGCGGCTGTGGGCTCAGGTTTCGTTCACCCCGGATATTGAAGGCTATGCGGAGCTGGCCTGGGGCATTGCATCCGAAGATGGTAGCGCCGGAAACCTCAAGCATGGATTTAAGACTACTACTGATTTTAAGATTGTGTTCCCCATTGTGGCAAAGAAGGATTTCAAGTACCGCGGTGAGGGGAATGTCTATGCGGAAATTAATGTTAAAGCGTTGAAGTTGAGTTTAGAGTCAAATGGTGGAGCAAAGTTT…	189	11.2366
>S5 seq7_108	ATGATTGACCCATCTGCCACTTCCCGGTATGGTTCCCCACGTTTAGTTAGTAATGGTTTTCGGCATCGGAGAAAAGTGGTGTATCAGCGGGTAGGGCACAGGCGATTTTCTCTCATTTTCTTTTTCGTTGTGGTTCTGGGGCGGTCCCCGCGGCTGTGGGCTCAGGTTTCGTTCACCCCGGATATTGAAGGCTATGCGGAGCTGGCCTGGGGCATTGCATCCGAAGATGGTAGCGCCGGAAACCTCAAGCATGGATTTAAGACTACTACTGATTTTAAGATTGTGTTCCCCATTGTGGCAAAGAAGGATTTCAAGTACCGCGGTGAGGGGAATGTCTATGCGGAAATTAATGTTAAAGCGTTGAAGTTGAGTTTAGAGTCAAATGGTGGAGCAAAGTTT…	108	6.42093
>S5 seq25_84	ATGATTGACCCATCTGCCACTTCCCGGTATGGTTCCCCACGTTTAGTTAGTAATGGTTTTCGGCATCGGAGAAAAGTGGTGTATCAGCGGGTAGGGCACAGGCGATTTTCTCTCATTTTCTTTTTCGTTGTGGTTCTGGGGCGGTCCCCGCGGCTGTGGGCTCAGGTTTCGTTCACCCCGGATATTGAAGGCTATGCGGAGCTGGCCTGGGGCATTGCATCCGAAGATGGTAGCGCCGGAAACCTCAAGCATGGATTTAAGACTACTACTGATTTTAAGATTGTGTTCCCCATTGTGGCAAAGAAGGATTTCAAGTACCGCGGTGAGGGGAATGTCTATGCGGAAATTAATGTTAAAGCGTTGAAGTTGAGTTTAGAGTCAAATGGTGGAGCAAAGTTT…	84	4.99405
>S5 seq37_100	ATGATTGACCCATCTGCCACTTCCCGGTATGGTTCCCCACGTTTAGTTAGTAATGGTTTTCGGCATCGGAGAAAAGTGGTGTATCAGCGGGTAGGGCACAGGCGATTTTCTCTCATTTTCTTTTTCGTTGTGGTTCTGGGGCGGTCCCCGCGGCTGTGGGCTCAGGTTTCGTTCACCCCGGATATTGAAGGCTATGCGGAGCTGGCCTGGGGCATTGCATCCGAAGATGGTAGCGCCGGAAACCTCAAGCATGGATTTAAGACTACTACTGATTTTAAGATTGTGTTCCCCATTGTGGCAAAGAAGGATTTCAAGTACCGCGGTGAGGGGAATGTCTATGCGGAAATTAATGTTAAAGCGTTGAAGTTGAGTTTAGAGTCAAATGGTGGAGCAAAGTTT…	100	5.9453
>S8 seq1_760	ATGATTGACCCATCTGCCACTTCCCGGTATGGTTCCCCACGTTTAGTTAGTAATGGTTTTCGGCATCGGAGAAAAGTGGTGTATCAGCGGGTAGGGCACAGGCGATTTTCTCTCATTTTCTTTTTCGTTGTGGTTCTGGGGCGGTCCCCGCGGCTGTGGGCTCAGGTTTCGTTCACCCCGGATATTGAAGGCTATGCGGAGCTGGCCTGGGGCATTGCATCTGAAAATGGTGGCGCCCAACCCCTCAAGCATGGATTTAAGACTACTACTGATTTTAAGATTGTGTTCCCCATTGTGGCAAAGAAGGATTTCAAGTACCGCGGTGAGGGGAATGTCTATGCGGAAATTAATGTTAAAGCGTTGAAGTTGAGTTTAGAGTCAAATGGTGGAGCAAAGTTT…	760	42.4818
>S8 seq3_136	ATGATTGACCCATCTGCCACTTCCCGGTATGGTTCCCCACGTTTAGTTAGTAATGGTTTTCGGCATCGGAGAAAAGTGGTGTATCAGCGGGTAGGGCACAGGCGATTTTCTCTCATTTTCTTTTTCGTTGTGGTTCTGGGGCGGTCCCCGCGGCTGTGGGCTCAGGTTTCGTTCACCCCGGATATTGAAGGCTATGCGGAGCTGGCCTGGGGCATTGCATCTGAAAATGGTGGCGCCCAACCCCTCAAGCATGGATTTAAGACTACTACTGATTTTAAGATTGTGTTCCCCATTGTGGCAAAGAAGGATTTCAAGTACCGCGGTGAGGGGAATGTCTATGCGGAAATTAATGTTAAAGCGTTGAAGTTGAGTTTAGAGTCAAATGGTGGAGCAAAGTTT…	136	7.60201
>S8 seq4_105	ATGATTGACCCATCTGCCACTTCCCGGTATGGTTCCCCACGTTTAGTTAGTAATGGTTTTCGGCATCGGAGAAAAGTGGTGTATCAGCGGGTAGGGCACAGGCGATTTTCTCTCATTTTCTTTTTCGTTGTGGTTCTGGGGCGGTCCCCGCGGCTGTGGGCTCAGGTTTCGTTCACCCCGGATATTGAAGGCTATGCGGAGCTGGCCTGGGGCATTGCATCTGAAAATGGTGGCGCCCAACCCCTCAAGCATGGATTTAAGACTACTACTGATTTTAAGATTGTGTTCCCCATTGTGGCAAAGAAGGATTTCAAGTACCGCGGTGAGGGGAATGTCTATGCGGAAATTAATGTTAAAGCGTTGAAGTTGAGTTTAGAGTCAAATGGTGGAGCAAAGTTT…	105	5.8692
>S8 seq6_72	ATGATTGACCCATCTGCCACTTCCCGGTATGGTTCCCCACGTTTAGTTAGTAATGGTTTTCGGCATCGGAGAAAAGTGGTGTATCAGCGGGTAGGGCACAGGCGATTTTCTCTCATTTTCTTTTTCGTTGTGGTTCTGGGGCGGTCCCCGCGGCTGTGGGCTCAGGTTTCGTTCACCCCGGATATTGAAGGCTATGCGGAGCTGGCCTGGGGCATTGCATCTGAAAATGGTGGCGCCCAACCCCTCAAGCATGGATTTAAGACTACTACTGATTTTAAGATTGTGTTCCCCATTGTGGCAAAGAAGGATTTCAAGTACCGCGGTGAGGGGAATGTCTATGCGGAAATTAATGTTAAAGCGTTGAAGTTGAGTTTAGAGTCAAATGGTGGAGCAAAGTTT…	72	4.02459
>S8 seq7_46	ATGATTGACCCATCTGCCACTTCCCGGTATGGTTCCCCACGTTTAGTTAGTAATGGTTTTCGGCATCGGAGAAAAGTGGTGTATCAGCGGGTAGGGCACAGGCGATTTTCTCTCATTTTCTTTTTCGTTGTGGTTCTGGGGCGGTCCCCGCGGCTGTGGGCTCAGGTTTCGTTCACCCCGGATATTGAAGGCTATGCGGAGCTGGCCTGGGGCATTGCATCTGAAAATGGTGGCGCCCAACCCCTCAAGCATGGATTTAAGACTACTACTGATTTTAAGATTGTGTTCCCCATTGTGGCAAAGAAGGATTTCAAGTACCGCGGTGAGGGGAATGTCTATGCGGAAATTAATGTTAAAGCGTTGAAGTTGAGTTTAGAGTCAAATGGTGGAGCAAAGTTT…	46	2.57127
>S8 seq10_37	ATGATTGACCCATCTGCCACTTCCCGGTATGGTTCCCCACGTTTAGTTAGTAATGGTTTTCGGCATCGGAGAAAAGTGGTGTATCAGCGGGTAGGGCACAGGCGATTTTCTCTCATTTTCTTTTTCGTTGTGGTTCTGGGGCGGTCCCCGCGGCTGTGGGCTCAGGTTTCGTTCACCCCGGATATTGAAGGCTATGCGGAGCTGGCCTGGGGCATTGCATCTGAAAATGGTGGCGCCCAACCCCTCAAGCATGGATTTAAGACTACTACTGATTTTAAGATTGTGTTCCCCATTGTGGCAAAGAAGGATTTCAAGTACCGCGGTGAGGGGAATGTCTATGCGGAAATTAATGTTAAAGCGTTGAAGTTGAGTTTAGAGTCAAATGGTGGAGCAAAGTTT…	37	2.06819
>S8 seq11_23	ATGATTGACCCATCTGCCACTTCCCGGTATGGTTCCCCACGTTTAGTTAGTAATGGTTTTCGGCATCGGAGAAAAGTGGTGTATCAGCGGGTAGGGCACAGGCGATTTTCTCTCATTTTCTTTTTCGTTGTGGTTCTGGGGCGGTCCCCGCGGCTGTGGGCTCAGGTTTCGTTCACCCCGGATATTGAAGGCTATGCGGAGCTGGCCTGGGGCATTGCATCCGAAGATGGTAGCGCCGGAAACCTCAAGCATGGATTTAAGACTACTACTGATTTTAAGATTGTGTTCCCCATTGTGGCAAAGAAGGATTTCAAGTACCGCGGTGAGGGGAATGTCTATGCGGAAATTAATGTTAAAGCGTTGAAGTTGAGTTTAGAGTCAAATGGTGGAGCAAAGTTT…	23	1.28563
>S8 seq12_29	ATGATTGACCCATCTGCCACTTCCCGGTATGGTTCCCCACGTTTAGTTAGTAATGGTTTTCGGCATCGGAGAAAAGTGGTGTATCAGCGGGTAGGGCACAGGCGATTTTCTCTCATTTTCTTTTTCGTTGTGGTTCTGGGGCGGTCCCCGCGGCTGTGGGCTCAGGTTTCGTTCACCCCGGATATTGAAGGCTATGCGGAGCTGGCCTGGGGCATTGCATCTGAAAATGGTGGCGCCCAACCCCTCAAGCATGGATTTAAGACTACTACTGATTTTAAGATTGTGTTCCCCATTGTGGCAAAGAAGGATTTCAAGTACCGCGGTGAGGGGAATGTCTATGCGGAAATTAATGTTAAAGCGTTGAAGTTGAGTTTAGAGTCAAATGGTGGAGCAAAGTTT…	29	1.62102
>S8 seq13_69	ATGATTGACCCATCTGCCACTTCCCGGTATGGTTCCCCACGTTTAGTTAGTAATGGTTTTCGGCATCGGAGAAAAGTGGTGTATCAGCGGGTAGGGCACAGGCGATTTTCTCTCATTTTCTTTTTCGTTGTGGTTCTGGGGCGGTCCCCGCGGCTGTGGGCTCAGGTTTCGTTCACCCCGGATATTGAAGGCTATGCGGAGCTGGCCTGGGGCATTGCATCTGAAAATGGTGGCGCCCAACCCCTCAAGCATGGATTTAAGACTACTACTGATTTTAAGATTGTGTTCCCCATTGTGGCAAAGAAGGATTTCAAGTACCGCGGTGAGGGGAATGTCTATGCGGAAATTAATGTTAAAGCGTTGAAGTTGAGTTTAGAGTCAAATGGTGGAGCAAAGTTT…	69	3.8569
>S8 seq14_31	ATGATTGACCCATCTGCCACTTCCCGGTATGGTTCCCCACGTTTAGTTAGTAATGGTTTTCGGCATCGGAGAAAAGTGGTGTATCAGCGGGTAGGGCACAGGCGATTTTCTCTCATTTTCTTTTTCGTTGTGGTTCTGGGGCGGTCCCCGCGGCTGTGGGCTCAGGTTTCGTTCACCCCGGATATTGAAGGCTATGCGGAGCTGGCCTGGGGCATTGCATCTGAAAATGGTGGCGCCCAACCCCTCAAGCATGGATTTAAGACTACTACTGATTTTAAGATTGTGTTCCCCATTGTGGCAAAGAAGGATTTCAAGTACCGCGGTGAGGGGAATGTCTATGCGGAAATTAATGTTAAAGCGTTGAAGTTGAGTTTAGAGTCAAATGGTGGAGCAAAGTTT…	31	1.73281
>S8 seq15_43	ATGATTGACCCATCTGCCACTTCCCGGTATGGTTCCCCACGTTTAGTTAGTAATGGTTTTCGGCATCGGAGAAAAGTGGTGTATCAGCGGGTAGGGCACAGGCGATTTTCTCTCATTTTCTTTTTCGTTGTGGTTCTGGGGCGGTCCCCGCGGCTGTGGGCTCAGGTTTCGTTCACCCCGGATATTGAAGGCTATGCGGAGCTGGCCTGGGGCATTGCATCTGAAAATGGTGGCGCCCAACCCCTCAAGCATGGATTTAAGACTACTACTGATTTTAAGATTGTGTTCCCCATTGTGGCAAAGAAGGATTTCAAGTACCGCGGTGAGGGGAATGTCTATGCGGAAATTAATGTTAAAGCGTTGAAGTTGAGTTTAGAGTCAAATGGTGGAGCAAAGTTT…	43	2.40358
>S8 seq16_120	ATGATTGACCCATCTGCCACTTCCCGGTATGGTTCCCCACGTTTAGTTAGTAATGGTTTTCGGCATCGGAGAAAAGTGGTGTATCAGCGGGTAGGGCACAGGCGATTTTCTCTCATTTTCTTTTTCGTTGTGGTTCTGGGGCGGTCCCCGCGGCTGTGGGCTCAGGTTTCGTTCACCCCGGATATTGAAGGCTATGCGGAGCTGGCCTGGGGCATTGCATCTGAAAATGGTGGCGCCCAACCCCTCAAGCATGGATTTAAGACTACTACTGATTTTAAGATTGTGTTCCCCATTGTGGCAAAGAAGGATTTCAAGTACCGCGGTGAGGGGAATGTCTATGCGGAAATTAATGTTAAAGCGTTGAAGTTGAGTTTAGAGTCAAATGGTGGAGCAAAGTTT…	120	6.70766
>S8 seq19_32	ATGATTGACCCATCTGCCACTTCCCGGTATGGTTCCCCACGTTTAGTTAGTAATGGTTTTCGGCATCGGAGAAAAGTGGTGTATCAGCGGGTAGGGCACAGGCGATTTTCTCTCATTTTCTTTTTCGTTGTGGTTCTGGGGCGGTCCCCGCGGCTGTGGGCTCAGGTTTCGTTCACCCCGGATATTGAAGGCTATGCGGAGCTGGCCTGGGGCATTGCATCTGAAAATGGTGGCGCCCAACCCCTCAAGCATGGATTTAAGACTACTACTGATTTTAAGATTGTGTTCCCCATTGTGGCAAAGAAGGATTTCAAGTACCGCGGTGAGGGGAATGTCTATGCGGAAATTAATGTTAAAGCGTTGAAGTTGAGTTTAGAGTCAAATGGTGGAGCAAAGTTT…	32	1.78871
>S8 seq20_25	ATGATTGACCCATCTGCCACTTCCCGGTATGGTTCCCCACGTTTAGTTAGTAATGGTTTTCGGCATCGGAGAAAAGTGGTGTATCAGCGGGTAGGGCACAGGCGATTTTCTCTCATTTTCTTTTTCGTTGTGGTTCTGGGGCGGTCCCCGCGGCTGTGGGCTCAGGTTTCGTTCACCCCGGATATTGAAGGCTATGCGGAGCTGGCCTGGGGCATTGCATCTGAAAATGGTGGCGCCCAACCCCTCAAGCATGGATTTAAGACTACTACTGATTTTAAGATTGTGTTCCCCATTGTGGCAAAGAAGGATTTCAAGTACCGCGGTGAGGGGAATGTCTATGCGGAAATTAATGTTAAAGCGTTGAAGTTGAGTTTAGAGTCAAATGGTGGAGCAAAGTTT…	25	1.39743
>S8 seq21_30	ATGATTGACCCATCTGCCACTTCCCGGTATGGTTCCCCACGTTTAGTTAGTAATGGTTTTCGGCATCGGAGAAAAGTGGTGTATCAGCGGGTAGGGCACAGGCGATTTTCTCTCATTTTCTTTTTCGTTGTGGTTCTGGGGCGGTCCCCGCGGCTGTGGGCTCAGGTTTCGTTCACCCCGGATATTGAAGGCTATGCGGAGCTGGCCTGGGGCATTGCATCTGAAAATGGTGGCGCCCAACCCCTCAAGCATGGATTTAAGACTACTACTGATTTTAAGATTGTGTTCCCCATTGTGGCAAAGAAGGATTTCAAGTACCGCGGTGAGGGGAATGTCTATGCGGAAATTAATGTTAAAGCGTTGAAGTTGAGTTTAGAGTCAAATGGTGGAGCAAAGTTT…	30	1.67691
>S8 seq23_34	ATGATTGACCCATCTGCCACTTCCCGGTATGGTTCCCCACGTTTAGTTAGTAATGGTTTTCGGCATCGGAGAAAAGTGGTGTATCAGCGGGTAGGGCACAGGCGATTTTCTCTCATTTTCTTTTTCGTTGTGGTTCTGGGGCGGTCCCCGCGGCTGTGGGCTCAGGTTTCGTTCACCCCGGATATTGAAGGCTATGCGGAGCTGGCCTGGGGCATTGCATCTGAAAATGGTGGCGCCCAACCCCTCAAGCATGGATTTAAGACTACTACTGATTTTAAGATTGTGTTCCCCATTGTGGCAAAGAAGGATTTCAAGTACCGCGGTGAGGGGAATGTCTATGCGGAAATTAATGTTAAAGCGTTGAAGTTGAGTTTAGAGTCAAATGGTGGAGCAAAGTTT…	34	1.9005
>S8 seq24_57	ATGATTGACCCATCTGCCACTTCCCGGTATGGTTCCCCACGTTTAGTTAGTAATGGTTTTCGGCATCGGAGAAAAGTGGTGTATCAGCGGGTAGGGCACAGGCGATTTTCTCTCATTTTCTTTTTCGTTGTGGTTCTGGGGCGGTCCCCGCGGCTGTGGGCTCAGGTTTCGTTCACCCCGGATATTGAAGGCTATGCGGAGCTGGCCTGGGGCATTGCATCTGAAAATGGTGGCGCCCAACCCCTCAAGCATGGATTTAAGACTACTACTGATTTTAAGATTGTGTTCCCCATTGTGGCAAAGAAGGATTTCAAGTACCGCGGTGAGGGGAATGTCTATGCGGAAATTAATGTTAAAGCGTTGAAGTTGAGTTTAGAGTCAAATGGTGGAGCAAAGTTT…	57	3.18614
>S8 seq25_12	ATGATTGACCCATCTGCCACTTCCCGGTATGGTTCCCCACGTTTAGTTAGTAATGGTTTTCGGCATCGGAGAAAAGTGGTGTATCAGCGGGTAGGGCACAGGCGATTTTCTCTCATTTTCTTTTTCGTTGTGGTTCTGGGGCGGTCCCCGCGGCTGTGGGCTCAGGTTTCGTTCACCCCGGATATTGAAGGCTATGCGGAGCTGGCCTGGGGCATTGCATCTGAAAATGGTGGCGCCCAACCCCTCAAGCATGGATTTAAGACTACTACTGATTTTAAGATTGTGTTCCCCATTGTGGCAAAGAAGGATTTCAAGTACCGCGGTGAGGGGAATGTCTATGCGGAAATTAATGTTAAAGCGTTGAAGTTGAGTTTAGAGTCAAATGGTGGAGCAAAGTTT…	12	0.670766
>S8 seq27_19	ATGATTGACCCATCTGCCACTTCCCGGTATGGTTCCCCACGTTTAGTTAGTAATGGTTTTCGGCATCGGAGAAAAGTGGTGTATCAGCGGGTAGGGCACAGGCGATTTTCTCTCATTTTCTTTTTCGTTGTGGTTCTGGGGCGGTCCCCGCGGCTGTGGGCTCAGGTTTCGTTCACCCCGGATATTGAAGGCTATGCGGAGCTGGCCTGGGGCATTGCATCTGAAAATGGTGGCGCCCAACCCCTCAAGCATGGATTTAAGACTACTACTGATTTTAAGATTGTGTTCCCCATTGTGGCAAAGAAGGATTTCAAGTACCGCGGTGAGGGGAATGTCTATGCGGAAATTAATGTTAAAGCGTTGAAGTTGAGTTTAGAGTCAAATGGTGGAGCAAAGTTT…	19	1.06205
>S8 seq28_16	ATGATTGACCCATCTGCCACTTCCCGGTATGGTTCCCCACGTTTAGTTAGTAATGGTTTTCGGCATCGGAGAAAAGTGGTGTATCAGCGGGTAGGGCACAGGCGATTTTCTCTCATTTTCTTTTTCGTTGTGGTTCTGGGGCGGTCCCCGCGGCTGTGGGCTCAGGTTTCGTTCACCCCGGATATTGAAGGCTATGCGGAGCTGGCCTGGGGCATTGCATCTGAAAATGGTGGCGCCCAACCCCTCAAGCATGGATTTAAGACTACTACTGATTTTAAGATTGTGTTCCCCATTGTGGCAAAGAAGGATTTCAAGTACCGCGGTGAGGGGAATGTCTATGCGGAAATTAATGTTAAAGCGTTGAAGTTGAGTTTAGAGTCAAATGGTGGAGCAAAGTTT…	16	0.894354
>S8 seq29_36	ATGATTGACCCATCTGCCACTTCCCGGTATGGTTCCCCACGTTTAGTTAGTAATGGTTTTCGGCATCGGAGAAAAGTGGTGTATCAGCGGGTAGGGCACAGGCGATTTTCTCTCATTTTCTTTTTCGTTGTGGTTCTGGGGCGGTCCCCGCGGCTGTGGGCTCAGGTTTCGTTCACCCCGGATATTGAAGGCTATGCGGAGCTGGCCTGGGGCATTGCATCTGAAAATGGTGGCGCCCAACCCCTCAAGCATGGATTTAAGACTACTACTGATTTTAAGATTGTGTTCCCCATTGTGGCAAAGAAGGATTTCAAGTACCGCGGTGAGGGGAATGTCTATGCGGAAATTAATGTTAAAGCGTTGAAGTTGAGTTTAGAGTCAAATGGTGGAGCAAAGTTT…	36	2.0123
>S8 seq30_12	ATGATTGACCCATCTGCCACTTCCCGGTATGGTTCCCCACGTTTAGTTAGTAATGGTTTTCGGCATCGGAGAAAAGTGGTGTATCAGCGGGTAGGGCACAGGCGATTTTCTCTCATTTTCTTTTTCGTTGTGGTTCTGGGGCGGTCCCCGCGGCTGTGGGCTCAGGTTTCGTTCACCCCGGATATTGAAGGCTATGCGGAGCTGGCCTGGGGCATTGCATCTGAAACTGGTGGCGCCGGAGCCCTCAAGCATGGATTTAAGACTACTACTGATTTTAAGATTGTGTTCCCCATTGTGGCAAAGAAGGATTTCAAGTACCGCGGTGAGGGGAATGTCTATGCGGAAATTAATGTTAAAGCGTTGAAGTTGAGTTTAGAGTCAAATGGTGGAGCAAAGTTT…	12	0.670766
>S8 seq35_14	ATGATTGACCCATCTGCCACTTCCCGGTATGGTTCCCCACGTTTAGTTAGTAATGGTTTTCGGCATCGGAGAAAAGTGGTGTATCAGCGGGTAGGGCACAGGCGATTTTCTCTCATTTTCTTTTTCGTTGTGGTTCTGGGGCGGTCCCCGCGGCTGTGGGCTCAGGTTTCGTTCACCCCGGATATTGAAGGCTATGCGGAGCTGGCCTGGGGCATTGCATCTGAAAATGGTGGCGCCCAACCCCTCAAGCATGGATTTAAGACTACTACTGATTTTAAGATTGTGTTCCCCATTGTGGCAAAGAAGGATTTCAAGTACCGCGGTGAGGGGAATGTCTATGCGGAAATTAATGTTAAAGCGTTGAAGTTGAGTTTAGAGTCAAATGGTGGAGCAAAGTTT…	14	0.78256
>S8 seq38_31	ATGATTGACCCATCTGCCACTTCCCGGTATGGTTCCCCACGTTTAGTTAGTAATGGTTTTCGGCATCGGAGAAAAGTGGTGTATCAGCGGGTAGGGCACAGGCGATTTTCTCTCATTTTCTTTTTCGTTGTGGTTCTGGGGCGGTCCCCGCGGCTGTGGGCTCAGGTTTCGTTCACCCCGGATATTGAAGGCTATGCGGAGCTGGCCTGGGGCATTGCATCTGAAAATGGTGGCGCCCAACCCCTCAAGCATGGATTTAAGACTACTACTGATTTTAAGATTGTGTTCCCCATTGTGGCAAAGAAGGATTTCAAGTACCGCGGTGAGGGGAATGTCTATGCGGAAATTAATGTTAAAGCGTTGAAGTTGAGTTTAGAGTCAAATGGTGGAGCAAAGTTT…	31	1.73281
>S9 seq1_4548	ATGATTGACCCATCTGCCACTTCCCGGTATGGTTCCCCACGTTTAGTTAGTAATGGTTTTCGGCATCGGAGAAAAGTGGTGTATCAGCGGGTAGGGCACAGGCGATTTTCTCTCATTTTCTTTTTCGTTGTGGTTCTGGGGCGGTCCCCGCGGCTGTGGGCTCAGGTTTCGTTCACCCCGGATATTGAAGGCTATGCGGAGCTGGCCTGGGGCATTGCATCCGAAGATGGTAGCGCCGGAAACCTCAAGCATGGATTTAAGACTACTACTGATTTTAAGATTGTGTTCCCCATTGTGGCAAAGAAGGATTTCAAGTACCGCGGTGAGGGGAATGTCTATGCGGAAATTAATGTTAAAGCGTTGAAGTTGAGTTTAGAGTCAAATGGTGGAGCAAAGTTT…	4548	91.9159
>S9 seq3_69	ATGATTGACCCATCTGCCACTTCCCGGTATGGTTCCCCACGTTTAGTTAGTAATGGTTTTCGGCATCGGAGAAAAGTGGTGTATCAGCGGGTAGGGCACAGGCGATTTTCTCTCATTTTCTTTTTCGTTGTGGTTCTGGGGCGGTCCCCGCGGCTGTGGGCTCAGGTTTCGTTCACCCCGGATATTGAAGGCTATGCGGAGCTGGCCTGGGGCATTGCATCCGAAGATGGTAGCGCCGGAAACCTCAAGCATGGATTTAAGACTACTACTGATTTTAAGATTGTGTTCCCCATTGTGGCAAAGAAGGATTTCAAGTACCGCGGTGAGGGGAATGTCTATGCGGAAATTAATGTTAAAGCGTTGAAGTTGAGTTTAGAGTCAAATGGTGGAGCAAAGTTT…	69	1.3945
>S9 seq8_82	ATGATTGACCCATCTGCCACTTCCCGGTATGGTTCCCCACGTTTAGTTAGTAATGGTTTTCGGCATCGGAGAAAAGTGGTGTATCAGCGGGTAGGGCACAGGCGATTTTCTCTCATTTTCTTTTTCGTTGTGGTTCTGGGGCGGTCCCCGCGGCTGTGGGCTCAGGTTTCGTTCACCCCGGATATTGAAGGCTATGCGGAGCTGGCCTGGGGCATTGCATCCGAAGATGGTAGCGCCGGAAACCTCAAGCATGGATTTAAGACTACTACTGATTTTAAGATTGTGTTCCCCATTGTGGCAAAGAAGGATTTCAAGTACCGCGGTGAGGGGAATGTCTATGCGGAAATTAATGTTAAAGCGTTGAAGTTGAGTTTAGAGTCAAATGGTGGAGCAAAGTTT…	82	1.65724
>S9 seq9_89	ATGATTGACCCATCTGCCACTTCCCGGTATGGTTCCCCACGTTTAGTTAGTAATGGTTTTCGGCATCGGAGAAAAGTGGTGTATCAGCGGGTAGGGCACAGGCGATTTTCTCTCATTTTCTTTTTCGTTGTGGTTCTGGGGCGGTCCCCGCGGCTGTGGGCTCAGGTTTCGTTCACCCCGGATATTGAAGGCTATGCGGAGCTGGCCTGGGGCATTGCATCCGAAGATGGTAGCGCCGGAAACCTCAAGCATGGATTTAAGACTACTACTGATTTTAAGATTGTGTTCCCCATTGTGGCAAAGAAGGATTTCAAGTACCGCGGTGAGGGGAATGTCTATGCGGAAATTAATGTTAAAGCGTTGAAGTTGAGTTTAGAGTCAAATGGTGGAGCAAAGTTT…	89	1.79871
>S9 seq12_41	ATGATTGACCCATCTGCCACTTCCCGGTATGGTTCCCCACGTTTAGTTAGTAATGGTTTTCGGCATCGGAGAAAAGTGGTGTATCAGCGGGTAGGGCACAGGCGATTTTCTCTCATTTTCTTTTTCGTTGTGGTTCTGGGGCGGTCCCCGCGGCTGTGGGCTCAGGTTTCGTTCACCCCGGATATTGAAGGCTATGCGGAGCTGGCCTGGGGCATTGCATCTGAAGATGGTGGCGCCCAACCCCTCAAGCATGGATTTAAGACTACTACTGATTTTAAGATTGTGTTCCCCATTGTGGCAAAGAAGGATTTCAAGTACCGCGGTGAGGGGAATGTCTATGCGGAAATTAATGTTAAAGCGTTGAAGTTGAGTTTAGAGTCAAATGGTGGAGCAAAGTTT…	41	0.828618
>S9 seq14_29	ATGATTGACCCATCTGCCACTTCCCGGTATGGTTCCCCACGTTTAGTTAGTAATGGTTTTCGGCATCGGAGAAAAGTGGTGTATCAGCGGGTAGGGCACAGGCGATTTTCTCTCATTTTCTTTTTCGTTGTGGTTCTGGGGCGGTCCCCGCGGCTGTGGGCTCAGGTTTCGTTCACCCCGGATATTGAAGGCTATGCGGAGCTGGCCTGGGGCATTGCATCTGAAACTGGTGGCGCCGGAGCCCTCAAGCATGGATTTAAGACTACTACTGATTTTAAGATTGTGTTCCCCATTGTGGCAAAGAAGGATTTCAAGTACCGCGGTGAGGGGAATGTCTATGCGGAAATTAATGTTAAAGCGTTGAAGTTGAGTTTAGAGTCAAATGGTGGAGCAAAGTTT…	29	0.586095
>S9 seq16_26	ATGATTGACCCATCTGCCACTTCCCGGTATGGTTCCCCACGTTTAGTTAGTAATGGTTTTCGGCATCGGAGAAAAGTGGTGTATCAGCGGGTAGGGCACAGGCGATTTTCTCTCATTTTCTTTTTCGTTGTGGTTCTGGGGCGGTCCCCGCGGCTGTGGGCTCAGGTTTCGTTCACCCCGGATATTGAAGGCTATGCGGAGCTGGCCTGGGGCATTGCATCCGAAGATGGTAGCGCCGGAAACCTCAAGCATGGATTTAAGACTACTACTGATTTTAAGATTGTGTTCCCCATTGTGGCAAAGAAGGATTTCAAGTACCGCGGTGAGGGGAATGTCTATGCGGAAATTAATGTTAAAGCGTTGAAGTTGAGTTTAGAGTCAAATGGTGGAGCAAAGTTT…	26	0.525465
>S9 seq24_29	ATGATTGACCCATCTGCCACTTCCCGGTATGGTTCCCCACGTTTAGTTAGTAATGGTTTTCGGCATCGGAGAAAAGTGGTGTATCAGCGGGTAGGGCACAGGCGATTTTCTCTCATTTTCTTTTTCGTTGTGGTTCTGGGGCGGTCCCCGCGGCTGTGGGCTCAGGTTTCGTTCACCCCGGATATTGAAGGCTATGCGGAGCTGGCCTGGGGCATTGCATCCGAAGATGGTAGCGCCGGAAACCTCAAGCATGGATTTAAGACTACTACTGATTTTAAGATTGTGTTCCCCATTGTGGCAAAGAAGGATTTCAAGTACCGCGGTGAGGGGAATGTCTATGCGGAAATTAATGTTAAAGCGTTGAAGTTGAGTTTAGAGTCAAATGGTGGAGCAAAGTTT…	29	0.586095
>S9 seq27_35	ATGATTGACCCATCTGCCACTTCCCGGTATGGTTCCCCACGTTTAGTTAGTAATGGTTTTCGGCATCGGAGAAAAGTGGTGTATCAGCGGGTAGGGCACAGGCGATTTTCTCTCATTTTCTTTTTCGTTGTGGTTCTGGGGCGGTCCCCGCGGCTGTGGGCTCAGGTTTCGTTCACCCCGGATATTGAAGGCTATGCGGAGCTGGCCTGGGGCATTGCATCCGAAGATGGTAGCGCCGGAAACCTCAAGCATGGATTTAAGACTACTACTGATTTTAAGATTGTGTTCCCCATTGTGGCAAAGAAGGATTTCAAGTACCGCGGTGAGGGGAATGTCTATGCGGAAATTAATGTTAAAGCGTTGAAGTTGAGTTTAGAGTCAAATGGTGGAGCAAAGTTT…	35	0.707357
>S10 seq1_325	ATGATTGACCCATCTGCCACTTCCCGGTATGGTTCCCCACGTTTAGTTAGTAATGGTTTTCGGCATCGGAGAAAAGTGGTGTATCAGCGGGTAGGGCACAGGCGATTTTCTCTCATTTTCTTTTTCGTTGTGGTTCTGGGGCGGTCCCCGCGGCTGTGGGCTCAGGTTTCGTTCACCCCGGATATTGAAGGCTATGCGGAGCTGGCCTGGGGCATTGCATCTGAAACTGGTGGCGCCATCAAGCATGGATTTAAGACTACTACTGATTTTAAGATTGTGTTCCCCATTGTGGCAAAGAAGGATTTCAAGTACCGCGGTGAGGGGAATGTCTATGCGGAAATTAATGTTAAAGCGTTGAAGTTGAGTTTAGAGTCAAATGGTGGAGCAAAGTTTGACACG…	325	9.12665
>S10 seq2_1058	ATGATTGACCCATCTGCCACTTCCCGGTATGGTTCCCCACGTTTAGTTAGTAATGGTTTTCGGCATCGGAGAAAAGTGGTGTATCAGCGGGTAGGGCACAGGCGATTTTCTCTCATTTTCTTTTTCGTTGTGGTTCTGGGGCGGTCCCCGCGGCTGTGGGCTCAGGTTTCGTTCACCCCGGATATTGAAGGCTATGCGGAGCTGGCCTGGGGCATTGCATCTGAAACTGGTGGCGCCATCAAGCATGGATTTAAGACTACTACTGATTTTAAGATTGTGTTCCCCATTGTGGCAAAGAAGGATTTCAAGTACCGCGGTGAGGGGAATGTCTATGCGGAAATTAATGTTAAAGCGTTGAAGTTGAGTTTAGAGTCAAATGGTGGAGCAAAGTTTGACACG…	1058	29.7108
>S10 seq3_178	ATGATTGACCCATCTGCCACTTCCCGGTATGGTTCCCCACGTTTAGTTAGTAATGGTTTTCGGCATCGGAGAAAAGTGGTGTATCAGCGGGTAGGGCACAGGCGATTTTCTCTCATTTTCTTTTTCGTTGTGGTTCTGGGGCGGTCCCCGCGGCTGTGGGCTCAGGTTTCGTTCACCCCGGATATTGAAGGCTATGCGGAGCTGGCCTGGGGCATTGCATCTGAAACTGGTGGCGCCATCAAGCATGGATTTAAGACTACTACTGATTTTAAGATTGTGTTCCCCATTGTGGCAAAGAAGGATTTCAAGTACCGCGGTGAGGGGAATGTCTATGCGGAAATTAATGTTAAAGCGTTGAAGTTGAGTTTAGAGTCAAATGGTGGAGCAAAGTTTGACACG…	178	4.9986
>S10 seq4_254	ATGATTGACCCATCTGCCACTTCCCGGTATGGTTCCCCACGTTTAGTTAGTAATGGTTTTCGGCATCGGAGAAAAGTGGTGTATCAGCGGGTAGGGCACAGGCGATTTTCTCTCATTTTCTTTTTCGTTGTGGTTCTGGGGCGGTCCCCGCGGCTGTGGGCTCAGGTTTCGTTCACCCCGGATATTGAAGGCTATGCGGAGCTGGCCTGGGGCATTGCATCTGAAACTGGTGGCGCCATCAAGCATGGATTTAAGACTACTACTGATTTTAAGATTGTGTTCCCCATTGTGGCAAAGAAGGATTTCAAGTACCGCGGTGAGGGGAATGTCTATGCGGAAATTAATGTTAAAGCGTTGAAGTTGAGTTTAGAGTCAAATGGTGGAGCAAAGTTTGACACG…	254	7.13283
>S10 seq5_266	ATGATTGACCCATCTGCCACTTCCCGGTATGGTTCCCCACGTTTAGTTAGTAATGGTTTTCGGCATCGGAGAAAAGTGGTGTATCAGCGGGTAGGGCACAGGCGATTTTCTCTCATTTTCTTTTTCGTTGTGGTTCTGGGGCGGTCCCCGCGGCTGTGGGCTCAGGTTTCGTTCACCCCGGATATTGAAGGCTATGCGGAGCTGGCCTGGGGCATTGCATCTGAAACTGGTGGCGCCATCAAGCATGGATTTAAGACTACTACTGATTTTAAGATTGTGTTCCCCATTGTGGCAAAGAAGGATTTCAAGTACCGCGGTGAGGGGAATGTCTATGCGGAAATTAATGTTAAAGCGTTGAAGTTGAGTTTAGAGTCAAATGGTGGAGCAAAGTTTGACACG…	266	7.46981
>S10 seq7_73	ATGATTGACCCATCTGCCACTTCCCGGTATGGTTCCCCACGTTTAGTTAGTAATGGTTTTCGGCATCGGAGAAAAGTGGTGTATCAGCGGGTAGGGCACAGGCGATTTTCTCTCATTTTCTTTTTCGTTGTGGTTCTGGGGCGGTCCCCGCGGCTGTGGGCTCAGGTTTCGTTCACCCCGGATATTGAAGGCTATGCGGAGCTGGCCTGGGGCATTGCATCTGAAACTGGTGGCGCCATCAAGCATGGATTTAAGACTACTACTGATTTTAAGATTGTGTTCCCCATTGTGGCAAAGAAGGATTTCAAGTACCGCGGTGAGGGGAATGTCTATGCGGAAATTAATGTTAAAGCGTTGAAGTTGAGTTTAGAGTCAAATGGTGGAGCAAAGTTTGACACG…	73	2.04999
>S10 seq8_69	ATGATTGACCCATCTGCCACTTCCCGGTATGGTTCCCCACGTTTAGTTAGTAATGGTTTTCGGCATCGGAGAAAAGTGGTGTATCAGCGGGTAGGGCACAGGCGATTTTCTCTCATTTTCTTTTTCGTTGTGGTTCTGGGGCGGTCCCCGCGGCTGTGGGCTCAGGTTTCGTTCACCCCGGATATTGAAGGCTATGCGGAGCTGGCCTGGGGCATTGCATCTGAAACTGGTGGCGCCATCAAGCATGGATTTAAGACTACTACTGATTTTAAGATTGTGTTCCCCATTGTGGCAAAGAAGGATTTCAAGTACCGCGGTGAGGGGAATGTCTATGCGGAAATTAATGTTAAAGCGTTGAAGTTGAGTTTAGAGTCAAATGGTGGAGCAAAGTTTGACACG…	69	1.93766
>S10 seq9_81	ATGATTGACCCATCTGCCACTTCCCGGTATGGTTCCCCACGTTTAGTTAGTAATGGTTTTCGGCATCGGAGAAAAGTGGTGTATCAGCGGGTAGGGCACAGGCGATTTTCTCTCATTTTCTTTTTCGTTGTGGTTCTGGGGCGGTCCCCGCGGCTGTGGGCTCAGGTTTCGTTCACCCCGGATATTGAAGGCTATGCGGAGCTGGCCTGGGGCATTGCATCTGAAACTGGTGGCGCCATCAAGCATGGATTTAAGACTACTACTGATTTTAAGATTGTGTTCCCCATTGTGGCAAAGAAGGATTTCAAGTACCGCGGTGAGGGGAATGTCTATGCGGAAATTAATGTTAAAGCGTTGAAGTTGAGTTTAGAGTCAAATGGTGGAGCAAAGTTTGACACG…	81	2.27464
>S10 seq11_96	ATGATTGACCCATCTGCCACTTCCCGGTATGGTTCCCCACGTTTAGTTAGTAATGGTTTTCGGCATCGGAGAAAAGTGGTGTATCAGCGGGTAGGGCACAGGCGATTTTCTCTCATTTTCTTTTTCGTTGTGGTTCTGGGGCGGTCCCCGCGGCTGTGGGCTCAGGTTTCGTTCACCCCGGATATTGAAGGCTATGCGGAGCTGGCCTGGGGCATTGCATCTGAAACTGGTGGCGCCATCAAGCATGGATTTAAGACTACTACTGATTTTAAGATTGTGTTCCCCATTGTGGCAAAGAAGGATTTCAAGTACCGCGGTGAGGGGAATGTCTATGCGGAAATTAATGTTAAAGCGTTGAAGTTGAGTTTAGAGTCAAATGGTGGAGCAAAGTTTGACACG…	96	2.69587
>S10 seq13_47	ATGATTGACCCATCTGCCACTTCCCGGTATGGTTCCCCACGTTTAGTTAGTAATGGTTTTCGGCATCGGAGAAAAGTGGTGTATCAGCGGGTAGGGCACAGGCGATTTTCTCTCATTTTCTTTTTCGTTGTGGTTCTGGGGCGGTCCCCGCGGCTGTGGGCTCAGGTTTCGTTCACCCCGGATATTGAAGGCTATGCGGAGCTGGCCTGGGGCATTGCATCTGAAACTGGTGGCGCCATCAAGCATGGATTTAAGACTACTACTGATTTTAAGATTGTGTTCCCCATTGTGGCAAAGAAGGATTTCAAGTACCGCGGTGAGGGGAATGTCTATGCGGAAATTAATGTTAAAGCGTTGAAGTTGAGTTTAGAGTCAAATGGTGGAGCAAAGTTTGACACG…	47	1.31985
>S10 seq14_83	ATGATTGACCCATCTGCCACTTCCCGGTATGGTTCCCCACGTTTAGTTAGTAATGGTTTTCGGCATCGGAGAAAAGTGGTGTATCAGCGGGTAGGGCACAGGCGATTTTCTCTCATTTTCTTTTTCGTTGTGGTTCTGGGGCGGTCCCCGCGGCTGTGGGCTCAGGTTTCGTTCACCCCGGATATTGAAGGCTATGCGGAGCTGGCCTGGGGCATTGCATCTGAAACTGGTGGCGCCATCAAGCATGGATTTAAGACTACTACTGATTTTAAGATTGTGTTCCCCATTGTGGCAAAGAAGGATTTCAAGTACCGCGGTGAGGGGAATGTCTATGCGGAAATTAATGTTAAAGCGTTGAAGTTGAGTTTAGAGTCAAATGGTGGAGCAAAGTTTGACACG…	83	2.33081
>S10 seq16_50	ATGATTGACCCATCTGCCACTTCCCGGTATGGTTCCCCACGTTTAGTTAGTAATGGTTTTCGGCATCGGAGAAAAGTGGTGTATCAGCGGGTAGGGCACAGGCGATTTTCTCTCATTTTCTTTTTCGTTGTGGTTCTGGGGCGGTCCCCGCGGCTGTGGGCTCAGGTTTCGTTCACCCCGGATATTGAAGGCTATGCGGAGCTGGCCTGGGGCATTGCATCTGAAACTGGTGGCGCCATCAAGCATGGATTTAAGACTACTACTGATTTTAAGATTGTGTTCCCCATTGTGGCAAAGAAGGATTTCAAGTACCGCGGTGAGGGGAATGTCTATGCGGAAATTAATGTTAAAGCGTTGAAGTTGAGTTTAGAGTCAAATGGTGGAGCAAAGTTTGACACG…	50	1.4041
>S10 seq17_86	ATGATTGACCCATCTGCCACTTCCCGGTATGGTTCCCCACGTTTAGTTAGTAATGGTTTTCGGCATCGGAGAAAAGTGGTGTATCAGCGGGTAGGGCACAGGCGATTTTCTCTCATTTTCTTTTTCGTTGTGGTTCTGGGGCGGTCCCCGCGGCTGTGGGCTCAGGTTTCGTTCACCCCGGATATTGAAGGCTATGCGGAGCTGGCCTGGGGCATTGCATCTGAAACTGGTGGCGCCATCAAGCATGGATTTAAGACTACTACTGATTTTAAGATTGTGTTCCCCATTGTGGCAAAGAAGGATTTCAAGTACCGCGGTGAGGGGAATGTCTATGCGGAAATTAATGTTAAAGCGTTGAAGTTGAGTTTAGAGTCAAATGGTGGAGCAAAGTTTGACACG…	86	2.41505
>S10 seq22_72	ATGATTGACCCATCTGCCACTTCCCGGTATGGTTCCCCACGTTTAGTTAGTAATGGTTTTCGGCATCGGAGAAAAGTGGTGTATCAGCGGGTAGGGCACAGGCGATTTTCTCTCATTTTCTTTTTCGTTGTGGTTCTGGGGCGGTCCCCGCGGCTGTGGGCTCAGGTTTCGTTCACCCCGGATATTGAAGGCTATGCGGAGCTGGCCTGGGGCATTGCATCTGAAACTGGTGGCGCCATCAAGCATGGATTTAAGACTACTACTGATTTTAAGATTGTGTTCCCCATTGTGGCAAAGAAGGATTTCAAGTACCGCGGTGAGGGGAATGTCTATGCGGAAATTAATGTTAAAGCGTTGAAGTTGAGTTTAGAGTCAAATGGTGGAGCAAAGTTTGACACG…	72	2.0219
>S10 seq23_60	ATGATTGACCCATCTGCCACTTCCCGGTATGGTTCCCCACGTTTAGTTAGTAATGGTTTTCGGCATCGGAGAAAAGTGGTGTATCAGCGGGTAGGGCACAGGCGATTTTCTCTCATTTTCTTTTTCGTTGTGGTTCTGGGGCGGTCCCCGCGGCTGTGGGCTCAGGTTTCGTTCACCCCGGATATTGAAGGCTATGCGGAGCTGGCCTGGGGCATTGCATCTGAAACTGGTGGCGCCATCAAGCATGGATTTAAGACTACTACTGATTTTAAGATTGTGTTCCCCATTGTGGCAAAGAAGGATTTCAAGTACCGCGGTGAGGGGAATGTCTATGCGGAAATTAATGTTAAAGCGTTGAAGTTGAGTTTAGAGTCAAATGGTGGAGCAAAGTTTGACACG…	60	1.68492
>S10 seq24_20	ATGATTGACCCATCTGCCACTTCCCGGTATGGTTCCCCACGTTTAGTTAGTAATGGTTTTCGGCATCGGAGAAAAGTGGTGTATCAGCGGGTAGGGCACAGGCGATTTTCTCTCATTTTCTTTTTCGTTGTGGTTCTGGGGCGGTCCCCGCGGCTGTGGGCTCAGGTTTCGTTCACCCCGGATATTGAAGGCTATGCGGAGCTGGCCTGGGGCATTGCATCCGATGGTGGCGCCATCAAGCATGGATTTAAGACTACTACTGATTTTAAGATTGTGTTCCCCATTGTGGCAAAGAAGGATTTCAAGTACCGCGGTGAGGGGAATGTCTATGCGGAAATTAATGTTAAAGCGTTGAAGTTGAGTTTAGAGTCAAATGGTGGAGCAAAGTTTGACACGAAG…	20	0.56164
>S10 seq27_85	ATGATTGACCCATCTGCCACTTCCCGGTATGGTTCCCCACGTTTAGTTAGTAATGGTTTTCGGCATCGGAGAAAAGTGGTGTATCAGCGGGTAGGGCACAGGCGATTTTCTCTCATTTTCTTTTTCGTTGTGGTTCTGGGGCGGTCCCCGCGGCTGTGGGCTCAGGTTTCGTTCACCCCGGATATTGAAGGCTATGCGGAGCTGGCCTGGGGCATTGCATCTGAAACTGGTGGCGCCATCAAGCATGGATTTAAGACTACTACTGATTTTAAGATTGTGTTCCCCATTGTGGCAAAGAAGGATTTCAAGTACCGCGGTGAGGGGAATGTCTATGCGGAAATTAATGTTAAAGCGTTGAAGTTGAGTTTAGAGTCAAATGGTGGAGCAAAGTTTGACACG…	85	2.38697
>S10 seq28_121	ATGATTGACCCATCTGCCACTTCCCGGTATGGTTCCCCACGTTTAGTTAGTAATGGTTTTCGGCATCGGAGAAAAGTGGTGTATCAGCGGGTAGGGCACAGGCGATTTTCTCTCATTTTCTTTTTCGTTGTGGTTCTGGGGCGGTCCCCGCGGCTGTGGGCTCAGGTTTCGTTCACCCCGGATATTGAAGGCTATGCGGAGCTGGCCTGGGGCATTGCATCTGAAACTGGTGGCGCCATCAAGCATGGATTTAAGACTACTACTGATTTTAAGATTGTGTTCCCCATTGTGGCAAAGAAGGATTTCAAGTACCGCGGTGAGGGGAATGTCTATGCGGAAATTAATGTTAAAGCGTTGAAGTTGAGTTTAGAGTCAAATGGTGGAGCAAAGTTTGACACG…	121	3.39792
>S10 seq29_37	ATGATTGACCCATCTGCCACTTCCCGGTATGGTTCCCCACGTTTAGTTAGTAATGGTTTTCGGCATCGGAGAAAAGTGGTGTATCAGCGGGTAGGGCACAGGCGATTTTCTCTCATTTTCTTTTTCGTTGTGGTTCTGGGGCGGTCCCCGCGGCTGTGGGCTCAGGTTTCGTTCACCCCGGATATTGAAGGCTATGCGGAGCTGGCCTGGGGCATTGCATCTGAAACTGGTGGCGCCATCAAGCATGGATTTAAGACTACTACTGATTTTAAGATTGTGTTCCCCATTGTGGCAAAGAAGGATTTCAAGTACCGCGGTGAGGGGAATGTCTATGCGGAAATTAATGTTAAAGCGTTGAAGTTGAGTTTAGAGTCAAATGGTGGAGCAAAGTTTGACACG…	37	1.03903
>S10 seq31_38	ATGATTGACCCATCTGCCACTTCCCGGTATGGTTCCCCACGTTTAGTTAGTAATGGTTTTCGGCATCGGAGAAAAGTGGTGTATCAGCGGGTAGGGCACAGGCGATTTTCTCTCATTTTCTTTTTCGTTGTGGTTCTGGGGCGGTCCCCGCGGCTGTGGGCTCAGGTTTCGTTCACCCCGGATATTGAAGGCTATGCGGAGCTGGCCTGGGGCATTGCATCTGAAACTGGTGGCGCCATCAAGCATGGATTTAAGACTACTACTGATTTTAAGATTGTGTTCCCCATTGTGGCAAAGAAGGATTTCAAGTACCGCGGTGAGGGGAATGTCTATGCGGAAATTAATGTTAAAGCGTTGAAGTTGAGTTTAGAGTCAAATGGTGGAGCAAAGTTTGACACG…	38	1.06712
>S10 seq33_36	ATGATTGACCCATCTGCCACTTCCCGGTATGGTTCCCCACGTTTAGTTAGTAATGGTTTTCGGCATCGGAGAAAAGTGGTGTATCAGCGGGTAGGGCACAGGCGATTTTCTCTCATTTTCTTTTTCGTTGTGGTTCTGGGGCGGTCCCCGCGGCTGTGGGCTCAGGTTTCGTTCACCCCGGATATTGAAGGCTATGCGGAGCTGGCCTGGGGCATTGCATCTGAAACTGGTGGCGCCATCAAGCATGGATTTAAGACTACTACTGATTTTAAGATTGTGTTCCCCATTGTGGCAAAGAAGGATTTCAAGTACCGCGGTGAGGGGAATGTCTATGCGGAAATTAATGTTAAAGCGTTGAAGTTGAGTTTAGAGTCAAATGGTGGAGCAAAGTTTGACACG…	36	1.01095
>S10 seq36_20	ATGATTGACCCATCTGCCACTTCCCGGTATGGTTCCCCACGTTTAGTTAGTAATGGTTTTCGGCATCGGAGAAAAGTGGTGTATCAGCGGGTAGGGCACAGGCGATTTTCTCTCATTTTCTTTTTCGTTGTGGTTCTGGGGCGGTCCCCGCGGCTGTGGGCTCAGGTTTCGTTCACCCCGGATATTGAAGGCTATGCGGAGCTGGCCTGGGGCATTGCATCTGAAACTGGTGGCGCCATCAAGCATGGATTTAAGACTACTACTGATTTTAAGATTGTGTTCCCCATTGTGGCAAAGAAGGATTTCAAGTACCGCGGTGAGGGGAATGTCTATGCGGAAATTAATGTTAAAGCGTTGAAGTTGAGTTTAGAGTCAAATGGTGGAGCAAAGTTTGACACG…	20	0.56164
>S10 seq37_34	ATGATTGACCCATCTGCCACTTCCCGGTATGGTTCCCCACGTTTAGTTAGTAATGGTTTTCGGCATCGGAGAAAAGTGGTGTATCAGCGGGTAGGGCACAGGCGATTTTCTCTCATTTTCTTTTTCGTTGTGGTTCTGGGGCGGTCCCCGCGGCTGTGGGCTCAGGTTTCGTTCACCCCGGATATTGAAGGCTATGCGGAGCTGGCCTGGGGCATTGCATCTGAAACTGGTGGCGCCATCAAGCATGGATTTAAGACTACTACTGATTTTAAGATTGTGTTCCCCATTGTGGCAAAGAAGGATTTCAAGTACCGCGGTGAGGGGAATGTCTATGCGGAAATTAATGTTAAAGCGTTGAAGTTGAGTTTAGAGTCAAATGGTGGAGCAAAGTTTGACACG…	34	0.954788
>S10 seq45_34	ATGATTGACCCATCTGCCACTTCCCGGTATGGTTCCCCACGTTTAGTTAGTAATGGTTTTCGGCATCGGAGAAAAGTGGTGTATCAGCGGGTAGGGCACAGGCGATTTTCTCTCATTTTCTTTTTCGTTGTGGTTCTGGGGCGGTCCCCGCGGCTGTGGGCTCAGGTTTCGTTCACCCCGGATATTGAAGGCTATGCGGAGCTGGCCTGGGGCATTGCATCTGAAACTGGTGGCGCCATCAAGCATGGATTTAAGACTACTACTGATTTTAAGATTGTGTTCCCCATTGTGGCAAAGAAGGATTTCAAGTACCGCGGTGAGGGGAATGTCTATGCGGAAATTAATGTTAAAGCGTTGAAGTTGAGTTTAGAGTCAAATGGTGGAGCAAAGTTTGACACG…	34	0.954788
>S10 seq46_20	ATGATTGACCCATCTGCCACTTCCCGGTATGGTTCCCCACGTTTAGTTAGTAATGGTTTTCGGCATCGGAGAAAAGTGGTGTATCAGCGGGTAGGGCACAGGCGATTTTCTCTCATTTTCTTTTTCGTTGTGGTTCTGGGGCGGTCCCCGCGGCTGTGGGCTCAGGTTTCGTTCACCCCGGATATTGAAGGCTATGCGGAGCTGGCCTGGGGCATTGCATCTGAAACTGGTGGCGCCATCAAGCATGGATTTAAGACTACTACTGATTTTAAGATTGTGTTCCCCATTGTGGCAAAGAAGGATTTCAAGTACCGCGGTGAGGGGAATGTCTATGCGGAAATTAATGTTAAAGCGTTGAAGTTGAGTTTAGAGTCAAATGGTGGAGCAAAGTTTGACACG…	20	0.56164
>S10 seq50_56	ATGATTGACCCATCTGCCACTTCCCGGTATGGTTCCCCACGTTTAGTTAGTAATGGTTTTCGGCATCGGAGAAAAGTGGTGTATCAGCGGGTAGGGCACAGGCGATTTTCTCTCATTTTCTTTTTCGTTGTGGTTCTGGGGCGGTCCCCGCGGCTGTGGGCTCAGGTTTCGTTCACCCCGGATATTGAAGGCTATGCGGAGCTGGCCTGGGGCATTGCATCTGAAACTGGTGGCGCCATCAAGCATGGATTTAAGACTACTACTGATTTTAAGATTGTGTTCCCCATTGTGGCAAAGAAGGATTTCAAGTACCGCGGTGAGGGGAATGTCTATGCGGAAATTAATGTTAAAGCGTTGAAGTTGAGTTTAGAGTCAAATGGTGGAGCAAAGTTTGACACG…	56	1.57259
>S10 seq55_37	ATGATTGACCCATCTGCCACTTCCCGGTATGGTTCCCCACGTTTAGTTAGTAATGGTTTTCGGCATCGGAGAAAAGTGGTGTATCAGCGGGTAGGGCACAGGCGATTTTCTCTCATTTTCTTTTTCGTTGTGGTTCTGGGGCGGTCCCCGCGGCTGTGGGCTCAGGTTTCGTTCACCCCGGATATTGAAGGCTATGCGGAGCTGGCCTGGGGCATTGCATCTGAAACTGGTGGCGCCATCAAGCATGGATTTAAGACTACTACTGATTTTAAGATTGTGTTCCCCATTGTGGCAAAGAAGGATTTCAAGTACCGCGGTGAGGGGAATGTCTATGCGGAAATTAATGTTAAAGCGTTGAAGTTGAGTTTAGAGTCAAATGGTGGAGCAAAGTTTGACACG…	37	1.03903
>S10 seq57_11	ATGATTGACCCATCTGCCACTTCCCGGTATGGTTCCCCACGTTTAGTTAGTAATGGTTTTCGGCATCGGAGAAAAGTGGTGTATCAGCGGGTAGGGCACAGGCGATTTTCTCTCATTTTCTTTTTCGTTGTGGTTCTGGGGCGGTCCCCGCGGCTGTGGGCTCAGGTTTCGTTCACCCCGGATATTGAAGGCTATGCGGAGCTGGCCTGGGGCATTGCATCTGAAACTGGTGGCGCCATCAAGCATGGATTTAAGACTACTACTGATTTTAAGATTGTGTTCCCCATTGTGGCAAAGAAGGATTTCAAGTACCGCGGTGAGGGGAATGTCTATGCGGAAATTAATGTTAAAGCGTTGAAGTTGAGTTTAGAGTCAAATGGTGGAGCAAAGTTTGACACG…	11	0.308902
>S10 seq58_57	ATGATTGACCCATCTGCCACTTCCCGGTATGGTTCCCCACGTTTAGTTAGTAATGGTTTTCGGCATCGGAGAAAAGTGGTGTATCAGCGGGTAGGGCACAGGCGATTTTCTCTCATTTTCTTTTTCGTTGTGGTTCTGGGGCGGTCCCCGCGGCTGTGGGCTCAGGTTTCGTTCACCCCGGATATTGAAGGCTATGCGGAGCTGGCCTGGGGCATTGCATCTGAAACTGGTGGCGCCATCAAGCATGGATTTAAGACTACTACTGATTTTAAGATTGTGTTCCCCATTGTGGCAAAGAAGGATTTCAAGTACCGCGGTGAGGGGAATGTCTATGCGGAAATTAATGTTAAAGCGTTGAAGTTGAGTTTAGAGTCAAATGGTGGAGCAAAGTTTGACACG…	57	1.60067
>S10 seq67_19	ATGATTGACCCATCTGCCACTTCCCGGTATGGTTCCCCACGTTTAGTTAGTAATGGTTTTCGGCATCGGAGAAAAGTGGTGTATCAGCGGGTAGGGCACAGGCGATTTTCTCTCATTTTCTTTTTCGTTGTGGTTCTGGGGCGGTCCCCGCGGCTGTGGGCTCAGGTTTCGTTCACCCCGGATATTGAAGGCTATGCGGAGCTGGCCTGGGGCATTGCATCTGAAACTGGTGGCGCCATCAAGCATGGATTTAAGACTACTACTGATTTTAAGATTGTGTTCCCCATTGTGGCAAAGAAGGATTTCAAGTACCGCGGTGAGGGGAATGTCTATGCGGAAATTAATGTTAAAGCGTTGAAGTTGAGTTTAGAGTCAAATGGTGGAGCAAAGTTTGACACG…	19	0.533558
>S10 seq71_36	ATGATTGACCCATCTGCCACTTCCCGGTATGGTTCCCCACGTTTAGTTAGTAATGGTTTTCGGCATCGGAGAAAAGTGGTGTATCAGCGGGTAGGGCACAGGCGATTTTCTCTCATTTTCTTTTTCGTTGTGGTTCTGGGGCGGTCCCCGCGGCTGTGGGCTCAGGTTTCGTTCACCCCGGATATTGAAGGCTATGCGGAGCTGGCCTGGGGCATTGCATCTGAAACTGGTGGCGCCATCAAGCATGGATTTAAGACTACTACTGATTTTAAGATTGTGTTCCCCATTGTGGCAAAGAAGGATTTCAAGTACCGCGGTGAGGGGAATGTCTATGCGGAAATTAATGTTAAAGCGTTGAAGTTGAGTTTAGAGTCAAATGGTGGAGCAAAGTTTGACACG…	36	1.01095
>S10 seq73_19	ATGATTGACCCATCTGCCACTTCCCGGTATGGTTCCCCACGTTTAGTTAGTAATGGTTTTCGGCATCGGAGAAAAGTGGTGTATCAGCGGGTAGGGCACAGGCGATTTTCTCTCATTTTCTTTTTCGTTGTGGTTCTGGGGCGGTCCCCGCGGCTGTGGGCTCAGGTTTCGTTCACCCCGGATATTGAAGGCTATGCGGAGCTGGCCTGGGGCATTGCATCTGAAACTGGTGGCGCCATCAAGCATGGATTTAAGACTACTACTGATTTTAAGATTGTGTTCCCCATTGTGGCAAAGAAGGATTTCAAGTACCGCGGTGAGGGGAATGTCTATGCGGAAATTAATGTTAAAGCGTTGAAGTTGAGTTTAGAGTCAAATGGTGGAGCAAAGTTTGACACG…	19	0.533558
>S10 seq76_11	ATGATTGACCCATCTGCCACTTCCCGGTATGGTTCCCCACGTTTAGTTAGTAATGGTTTTCGGCATCGGAGAAAAGTGGTGTATCAGCGGGTAGGGCACAGGCGATTTTCTCTCATTTTCTTTTTCGTTGTGGTTCTGGGGCGGTCCCCGCGGCTGTGGGCTCAGGTTTCGTTCACCCCGGATATTGAAGGCTATGCGGAGCTGGCCTGGGGCATTGCATCTGAAACTGGTGGCGCCATCAAGCATGGATTTAAGACTACTACTGATTTTAAGATTGTGTTCCCCATTGTGGCAAAGAAGGATTTCAAGTACCGCGGTGAGGGGAATGTCTATGCGGAAATTAATGTTAAAGCGTTGAAGTTGAGTTTAGAGTCAAATGGTGGAGCAAAGTTTGACACG…	11	0.308902
>S10 seq81_14	ATGATTGACCCATCTGCCACTTCCCGGTATGGTTCCCCACGTTTAGTTAGTAATGGTTTTCGGCATCGGAGAAAAGTGGTGTATCAGCGGGTAGGGCACAGGCGATTTTCTCTCATTTTCTTTTTCGTTGTGGTTCTGGGGCGGTCCCCGCGGCTGTGGGCTCAGGTTTCGTTCACCCCGGATATTGAAGGCTATGCGGAGCTGGCCTGGGGCATTGCATCTGAAACTGGTGGCGCCATCAAGCATGGATTTAAGACTACTACTGATTTTAAGATTGTGTTCCCCATTGTGGCAAAGAAGGATTTCAAGTACCGCGGTGAGGGGAATGTCTATGCGGAAATTAATGTTAAAGCGTTGAAGTTGAGTTTAGAGTCAAATGGTGGAGCAAAGTTTGACACG…	14	0.393148
>S10 seq82_35	ATGATTGACCCATCTGCCACTTCCCGGTATGGTTCCCCACGTTTAGTTAGTAATGGTTTTCGGCATCGGAGAAAAGTGGTGTATCAGCGGGTAGGGCACAGGCGATTTTCTCTCATTTTCTTTTTCGTTGTGGTTCTGGGGCGGTCCCCGCGGCTGTGGGCTCAGGTTTCGTTCACCCCGGATATTGAAGGCTATGCGGAGCTGGCCTGGGGCATTGCATCTGAAACTGGTGGCGCCATCAAGCATGGATTTAAGACTACTACTGATTTTAAGATTGTGTTCCCCATTGTGGCAAAGAAGGATTTCAAGTACCGCGGTGAGGGGAATGTCTATGCGGAAATTAATGTTAAAGCGTTGAAGTTGAGTTTAGAGTCAAATGGTGGAGCAAAGTTTGACACG…	35	0.98287
>S10 seq83_23	ATGATTGACCCATCTGCCACTTCCCGGTATGGTTCCCCACGTTTAGTTAGTAATGGTTTTCGGCATCGGAGAAAAGTGGTGTATCAGCGGGTAGGGCACAGGCGATTTTCTCTCATTTTCTTTTTCGTTGTGGTTCTGGGGCGGTCCCCGCGGCTGTGGGCTCAGGTTTCGTTCACCCCGGATATTGAAGGCTATGCGGAGCTGGCCTGGGGCATTGCATCTGAAACTGGTGGCGCCATCAAGCATGGATTTAAGACTACTACTGATTTTAAGATTGTGTTCCCCATTGTGGCAAAGAAGGATTTCAAGTACCGCGGTGAGGGGAATGTCTATGCGGAAATTAATGTTAAAGCGTTGAAGTTGAGTTTAGAGTCAAATGGTGGAGCAAAGTTTGACACG…	23	0.645886
>S12 seq1_3038	ATGATTGACCCATCTGCCACTTCCCGGTATGGTTCCCCACGTTTAGTTAGTAATGGTTTTCGGCATCGGAGAAAAGTGGTGTATCAGCGGGTAGGGCACAGGCGATTTTCTCTCATTTTCTTTTTCGTTGTGGTTCTGGGGCGGTCCCCGCGGCTGTGGGCTCAGGTTTCGTTCACCCCGGATATTGAAGGCTATGCGGAGCTGGCCTGGGGCATTGCATCCGAAGATGGTAGCGCCGGAAACCTCAAGCATGGATTTAAGACTACTACTGATTTTAAGATTGTGTTCCCCATTGTGGCAAAGAAGGATTTCAAGTACCGCGGTGAGGGGAATGTCTATGCGGAAATTAATGTTAAAGCGTTGAAGTTGAGTTTAGAGTCAAATGGTGGAGCAAAGTTT…	3038	60.9428
>S12 seq2_919	ATGATTGACCCATCTGCCACTTCCCGGTATGGTTCCCCACGTTTAGTTAGTAATGGTTTTCGGCATCGGAGAAAAGTGGTGTATCAGCGGGTAGGGCACAGGCGATTTTCTCTCATTTTCTTTTTCGTTGTGGTTCTGGGGCGGTCCCCGCGGCTGTGGGCTCAGGTTTCGTTCACCCCGGATATTGAAGGCTATGCGGAGCTGGCCTGGGGCATTGCATCCGAAGATGGTAGCGCCGGAAACCTCAAGCATGGATTTAAGACTACTACTGATTTTAAGATTGTGTTCCCCATTGTGGCAAAGAAGGATTTCAAGTACCGCGGTGAGGGGAATGTCTATGCGGAAATTAATGTTAAAGCGTTGAAGTTGAGTTTAGAGTCAAATGGTGGAGCAAAGTTT…	919	18.4353
>S12 seq3_294	ATGATTGACCCATCTGCCACTTCCCGGTATGGTTCCCCACGTTTAGTTAGTAATGGTTTTCGGCATCGGAGAAAAGTGGTGTATCAGCGGGTAGGGCACAGGCGATTTTCTCTCATTTTCTTTTTCGTTGTGGTTCTGGGGCGGTCCCCGCGGCTGTGGGCTCAGGTTTCGTTCACCCCGGATATTGAAGGCTATGCGGAGCTGGCCTGGGGCATTGCATCCGAAGATGGTAGCGCCGGAAACCTCAAGCATGGATTTAAGACTACTACTGATTTTAAGATTGTGTTCCCCATTGTGGCAAAGAAGGATTTCAAGTACCGCGGTGAGGGGAATGTCTATGCGGAAATTAATGTTAAAGCGTTGAAGTTGAGTTTAGAGTCAAATGGTGGAGCAAAGTTT…	294	5.89769
>S12 seq4_99	ATGATTGACCCATCTGCCACTTCCCGGTATGGTTCCCCACGTTTAGTTAGTAATGGTTTTCGGCATCGGAGAAAAGTGGTGTATCAGCGGGTAGGGCACAGGCGATTTTCTCTCATTTTCTTTTTCGTTGTGGTTCTGGGGCGGTCCCCGCGGCTGTGGGCTCAGGTTTCGTTCACCCCGGATATTGAAGGCTATGCGGAGCTGGCCTGGGGCATTGCATCCGAAGATGGTAGCGCCGGAAACCTCAAGCATGGATTTAAGACTACTACTGATTTTAAGATTGTGTTCCCCATTGTGGCAAAGAAGGATTTCAAGTACCGCGGTGAGGGGAATGTCTATGCGGAAATTAATGTTAAAGCGTTGAAGTTGAGTTTAGAGTCAAATGGTGGAGCAAAGTTT…	99	1.98596
>S12 seq6_124	ATGATTGACCCATCTGCCACTTCCCGGTATGGTTCCCCACGTTTAGTTAGTAATGGTTTTCGGCATCGGAGAAAAGTGGTGTATCAGCGGGTAGGGCACAGGCGATTTTCTCTCATTTTCTTTTTCGTTGTGGTTCTGGGGCGGTCCCCGCGGCTGTGGGCTCAGGTTTCGTTCACCCCGGATATTGAAGGCTATGCGGAGCTGGCCTGGGGCATTGCATCCGAAGATGGTAGCGCCGGAAACCTCAAGCATGGATTTAAGACTACTACTGATTTTAAGATTGTGTTCCCCATTGTGGCAAAGAAGGATTTCAAGTACCGCGGTGAGGGGAATGTCTATGCGGAAATTAATGTTAAAGCGTTGAAGTTGAGTTTAGAGTCAAATGGTGGAGCAAAGTTT…	124	2.48746
>S12 seq7_40	ATGATTGACCCATCTGCCACTTCCCGGTATGGTTCCCCACGTTTAGTTAGTAATGGTTTTCGGCATCGGAGAAAAGTGGTGTATCAGCGGGTAGGGCACAGGCGATTTTCTCTCATTTTCTTTTTCGTTGTGGTTCTGGGGCGGTCCCCGCGGCTGTGGGCTCAGGTTTCGTTCACCCCGGATATTGAAGGCTATGCGGAGCTGGCCTGGGGCATTGCATCCGAAGATGGTAGCGCCGGAAACCTCAAGCATGGATTTAAGACTACTACTGATTTTAAGATTGTGTTCCCCATTGTGGCAAAGAAGGATTTCAAGTACCGCGGTGAGGGGAATGTCTATGCGGAAATTAATGTTAAAGCGTTGAAGTTGAGTTTAGAGTCAAATGGTGGAGCAAAGTTT…	40	0.802407
>S12 seq10_38	ATGATTGACCCATCTGCCACTTCCCGGTATGGTTCCCCACGTTTAGTTAGTAATGGTTTTCGGCATCGGAGAAAAGTGGTGTATCAGCGGGTAGGGCACAGGCGATTTTCTCTCATTTTCTTTTTCGTTGTGGTTCTGGGGCGGTCCCCGCGGCTGTGGGCTCAGGTTTCGTTCACCCCGGATATTGAAGGCTATGCGGAGCTGGCCTGGGGCATTGCATCCGAAGATGGTAGCGCCGGAAACCTCAAGCATGGATTTAAGACTACTACTGATTTTAAGATTGTGTTCCCCATTGTGGCAAAGAAGGATTTCAAGTACCGCGGTGAGGGGAATGTCTATGCGGAAATTAATGTTAAAGCGTTGAAGTTGAGTTTAGAGTCAAATGGTGGAGCAAAGTTT…	38	0.762287
>S12 seq18_28	ATGATTGACCCATCTGCCACTTCCCGGTATGGTTCCCCACGTTTAGTTAGTAATGGTTTTCGGCATCGGAGAAAAGTGGTGTATCAGCGGGTAGGGCACAGGCGATTTTCTCTCATTTTCTTTTTCGTTGTGGTTCTGGGGCGGTCCCCGCGGCTGTGGGCTCAGGTTTCGTTCACCCCGGATATTGAAGGCTATGCGGAGCTGGCCTGGGGCATTGCATCCGAAGATGGTAGCGCCGGAAACCTCAAGCATGGATTTAAGACTACTACTGATTTTAAGATTGTGTTCCCCATTGTGGCAAAGAAGGATTTCAAGTACCGCGGTGAGGGGAATGTCTATGCGGAAATTAATGTTAAAGCGTTGAAGTTGAGTTTAGAGTCAAATGGTGGAGCAAAGTTT…	28	0.561685
>S12 seq20_65	ATGATTGACCCATCTGCCACTTCCCGGTATGGTTCCCCACGTTTAGTTAGTAATGGTTTTCGGCATCGGAGAAAAGTGGTGTATCAGCGGGTAGGGCACAGGCGATTTTCTCTCATTTTCTTTTTCGTTGTGGTTCTGGGGCGGTCCCCGCGGCTGTGGGCTCAGGTTTCGTTCACCCCGGATATTGAAGGCTATGCGGAGCTGGCCTGGGGCATTGCATCCGAAGATGGTAGCGCCGGAAACCTCAAGCATGGATTTAAGACTACTACTGATTTTAAGATTGTGTTCCCCATTGTGGCAAAGAAGGATTTCAAGTACCGCGGTGAGGGGAATGTCTATGCGGAAATTAATGTTAAAGCGTTGAAGTTGAGTTTAGAGTCAAATGGTGGAGCAAAGTTT…	65	1.30391
>S12 seq21_66	ATGATTGACCCATCTGCCACTTCCCGGTATGGTTCCCCACGTTTAGTTAGTAATGGTTTTCGGCATCGGAGAAAAGTGGTGTATCAGCGGGTAGGGCACAGGCGATTTTCTCTCATTTTCTTTTTCGTTGTGGTTCTGGGGCGGTCCCCGCGGCTGTGGGCTCAGGTTTCGTTCACCCCGGATATTGAAGGCTATGCGGAGCTGGCCTGGGGCATTGCATCCGAAGATGGTAGCGCCGGAAACCTCAAGCATGGATTTAAGACTACTACTGATTTTAAGATTGTGTTCCCCATTGTGGCAAAGAAGGATTTCAAGTACCGCGGTGAGGGGAATGTCTATGCGGAAATTAATGTTAAAGCGTTGAAGTTGAGTTTAGAGTCAAATGGTGGAGCAAAGTTT…	66	1.32397
>S12 seq24_42	ATGATTGACCCATCTGCCACTTCCCGGTATGGTTCCCCACGTTTAGTTAGTAATGGTTTTCGGCATCGGAGAAAAGTGGTGTATCAGCGGGTAGGGCACAGGCGATTTTCTCTCATTTTCTTTTTCGTTGTGGTTCTGGGGCGGTCCCCGCGGCTGTGGGCTCAGGTTTCGTTCACCCCGGATATTGAAGGCTATGCGGAGCTGGCCTGGGGCATTGCATCCGAAGATGGTAGCGCCGGAAACCTCAAGCATGGATTTAAGACTACTACTGATTTTAAGATTGTGTTCCCCATTGTGGCAAAGAAGGATTTCAAGTACCGCGGTGAGGGGAATGTCTATGCGGAAATTAATGTTAAAGCGTTGAAGTTGAGTTTAGAGTCAAATGGTGGAGCAAAGTTT…	42	0.842528
>S12 seq25_16	ATGATTGACCCATCTGCCACTTCCCGGTATGGTTCCCCACGTTTAGTTAGTAATGGTTTTCGGCATCGGAGAAAAGTGGTGTATCAGCGGGTAGGGCACAGGCGATTTTCTCTCATTTTCTTTTTCGTTGTGGTTCTGGGGCGGTCCCCGCGGCTGTGGGCTCAGGTTTCGTTCACCCCGGATATTGAAGGCTATGCGGAGCTGGCCTGGGGCATTGCATCTGAAAAAAATGGTGGCGCCCAACCCCTCAAGCATGGATTTAAGACTACTACTGATTTTAAGATTGTGTTCCCCATTGTGGCAAAGAAGGATTTCAAGTACCGCGGTGAGGGGAATGTCTATGCGGAAATTAATGTTAAAGCGTTGAAGTTGAGTTTAGAGTCAAATGGTGGAGCAAAG…	16	0.320963
>S12 seq28_32	ATGATTGACCCATCTGCCACTTCCCGGTATGGTTCCCCACGTTTAGTTAGTAATGGTTTTCGGCATCGGAGAAAAGTGGTGTATCAGCGGGTAGGGCACAGGCGATTTTCTCTCATTTTCTTTTTCGTTGTGGTTCTGGGGCGGTCCCCGCGGCTGTGGGCTCAGGTTTCGTTCACCCCGGATATTGAAGGCTATGCGGAGCTGGCCTGGGGCATTGCATCCGAAGATGGTAGCGCCGGAAACCTCAAGCATGGATTTAAGACTACTACTGATTTTAAGATTGTGTTCCCCATTGTGGCAAAGAAGGATTTCAAGTACCGCGGTGAGGGGAATGTCTATGCGGAAATTAATGTTAAAGCGTTGAAGTTGAGTTTAGAGTCAAATGGTGGAGCAAAGTTT…	32	0.641926
>S12 seq30_11	ATGATTGACCCATCTGCCACTTCCCGGTATGGTTCCCCACGTTTAGTTAGTAATGGTTTTCGGCATCGGAGAAAAGTGGTGTATCAGCGGGTAGGGCACAGGCGATTTTCTCTCATTTTCTTTTTCGTTGTGGTTCTGGGGCGGTCCCCGCGGCTGTGGGCTCAGGTTTCGTTCACCCCGGATATTGAAGGCTATGCGGAGCTGGCCTGGGGCATTGCATCCGAAGATGGTAGCGCCGGAAACCTCAAGCATGGATTTAAGACTACTACTGATTTTAAGATTGTGTTCCCCATTGTGGCAAAGAAGGATTTCAAGTACCGCGGTGAGGGGAATGTCTATGCGGAAATTAATGTTAAAGCGTTGAAGTTGAGTTTAGAGTCAAATGGTGGAGCAAAGTTT…	11	0.220662
>S12 seq31_56	ATGATTGACCCATCTGCCACTTCCCGGTATGGTTCCCCACGTTTAGTTAGTAATGGTTTTCGGCATCGGAGAAAAGTGGTGTATCAGCGGGTAGGGCACAGGCGATTTTCTCTCATTTTCTTTTTCGTTGTGGTTCTGGGGCGGTCCCCGCGGCTGTGGGCTCAGGTTTCGTTCACCCCGGATATTGAAGGCTATGCGGAGCTGGCCTGGGGCATTGCATCCGAAGATGGTAGCGCCGGAAACCTCAAGCATGGATTTAAGACTACTACTGATTTTAAGATTGTGTTCCCCATTGTGGCAAAGAAGGATTTCAAGTACCGCGGTGAGGGGAATGTCTATGCGGAAATTAATGTTAAAGCGTTGAAGTTGAGTTTAGAGTCAAATGGTGGAGCAAAGTTT…	56	1.12337
>S12 seq34_16	ATGATTGACCCATCTGCCACTTCCCGGTATGGTTCCCCACGTTTAGTTAGTAATGGTTTTCGGCATCGGAGAAAAGTGGTGTATCAGCGGGTAGGGCACAGGCGATTTTCTCTCATTTTCTTTTTCGTTGTGGTTCTGGGGCGGTCCCCGCGGCTGTGGGCTCAGGTTTCGTTCACCCCGGATATTGAAGGCTATGCGGAGCTGGCCTGGGGCATTGCATCCGAAGATGGTAGCGCCGGAAACCTCAAGCATGGATTTAAGACTACTACTGATTTTAAGATTGTGTTCCCCATTGTGGCAAAGAAGGATTTCAAGTACCGCGGTGAGGGGAATGTCTATGCGGAAATTAATGTTAAAGCGTTGAAGTTGAGTTTAGAGTCAAATGGTGGAGCAAAGTTT…	16	0.320963
>S12 seq35_15	ATGATTGACCCATCTGCCACTTCCCGGTATGGTTCCCCACGTTTAGTTAGTAATGGTTTTCGGCATCGGAGAAAAGTGGTGTATCAGCGGGTAGGGCACAGGCGATTTTCTCTCATTTTCTTTTTCGTTGTGGTTCTGGGGCGGTCCCCGCGGCTGTGGGCTCAGGTTTCGTTCACCCCGGATATTGAAGGCTATGCGGAGCTGGCCTGGGGCATTGCATCCGAAGATGGTAGCGCCGGAAACCTCAAGCATGGATTTAAGACTACTACTGATTTTAAGATTGTGTTCCCCATTGTGGCAAAGAAGGATTTCAAGTACCGCGGTGAGGGGAATGTCTATGCGGAAATTAATGTTAAAGCGTTGAAGTTGAGTTTAGAGTCAAATGGTGGAGCAAAGTTT…	15	0.300903
>S12 seq37_42	ATGATTGACCCATCTGCCACTTCCCGGTATGGTTCCCCACGTTTAGTTAGTAATGGTTTTCGGCATCGGAGAAAAGTGGTGTATCAGCGGGTAGGGCACAGGCGATTTTCTCTCATTTTCTTTTTCGTTGTGGTTCTGGGGCGGTCCCCGCGGCTGTGGGCTCAGGTTTCGTTCACCCCGGATATTGAAGGCTATGCGGAGCTGGCCTGGGGCATTGCATCCGAAGATGGTAGCGCCGGAAACCTCAAGCATGGATTTAAGACTACTACTGATTTTAAGATTGTGTTCCCCATTGTGGCAAAGAAGGATTTCAAGTACCGCGGTGAGGGGAATGTCTATGCGGAAATTAATGTTAAAGCGTTGAAGTTGAGTTTAGAGTCAAATGGTGGAGCAAAGTTT…	42	0.842528
>S12 seq42_25	ATGATTGACCCATCTGCCACTTCCCGGTATGGTTCCCCACGTTTAGTTAGTAATGGTTTTCGGCATCGGAGAAAAGTGGTGTATCAGCGGGTAGGGCACAGGCGATTTTCTCTCATTTTCTTTTTCGTTGTGGTTCTGGGGCGGTCCCCGCGGCTGTGGGCTCAGGTTTCGTTCACCCCGGATATTGAAGGCTATGCGGAGCTGGCCTGGGGCATTGCATCCGAAGATGGTAGCGCCGGAAACCTCAAGCATGGATTTAAGACTACTACTGATTTTAAGATTGTGTTCCCCATTGTGGCAAAGAAGGATTTCAAGTACCGCGGTGAGGGGAATGTCTATGCGGAAATTAATGTTAAAGCGTTGAAGTTGAGTTTAGAGTCAAATGGTGGAGCAAAGTTT…	25	0.501505
>S12 seq48_8	ATGATTGACCCATCTGCCACTTCCCGGTATGGTTCCCCACGTTTAGTTAGTAATGGTTTTCGGCATCGGAGAAAAGTGGTGTATCAGCGGGTAGGGCACAGGCGATTTTCTCTCATTTTCTTTTTCGTTGTGGTTCTGGGGCGGTCCCCGCGGCTGTGGGCTCAGGTTTCGTTCACCCCGGATATTGAAGGCTATGCGGAGCTGGCCTGGGGCATTGCATCCGAAGATGGTAGCGCCGGAAACCTCAAGCATGGATTTAAGACTACTACTGATTTTAAGATTGTGTTCCCCATTGTGGCAAAGAAGGATTTCAAGTACCGCGGTGAGGGGAATGTCTATGCGGAAATTAATGTTAAAGCGTTGAAGTTGAGTTTAGAGTCAAATGGTGGAGCAAAGTTT…	8	0.160481
>S12 seq54_11	ATGATTGACCCATCTGCCACTTCCCGGTATGGTTCCCCACGTTTAGTTAGTAATGGTTTTCGGCATCGGAGAAAAGTGGTGTATCAGCGGGTAGGGCACAGGCGATTTTCTCTCATTTTCTTTTTCGTTGTGGTTCTGGGGCGGTCCCCGCGGCTGTGGGCTCAGGTTTCGTTCACCCCGGATATTGAAGGCTATGCGGAGCTGGCCTGGGGCATTGCATCTGAAACTGGTGGCGCCGGAGCCCTCAAGCATGGATTTAAGACTACTACTGATTTTAAGATTGTGTTCCCCATTGTGGCAAAGAAGGATTTCAAGTACCGCGGTGAGGGGAATGTCTATGCGGAAATTAATGTTAAAGCGTTGAAGTTGAGTTTAGAGTCAAATGGTGGAGCAAAGTTT…	11	0.220662
>S13 seq1_597	ATGATTGACCCATCTGCCACTTCCCGGTATGGTTCCCCACGTTTAGTTAGTAATGGTTTTCGGCATCGGAGAAAAGTGGTGTATCAGCGGGTAGGGCACAGGCGATTTTCTCTCATTTTCTTTTTCGTTGTGGTTCTGGGGCGGTCCCCGCGGCTGTGGGCTCAGGTTTCGTTCACCCCGGATATTGAAGGCTATGCGGAGCTGGCCTGGGGCATTGCATCCGAAGATGGTAGCGCCGGAAACCTCAAGCATGGATTTAAGACTACTACTGATTTTAAGATTGTGTTCCCCATTGTGGCAAAGAAGGATTTCAAGTACCGCGGTGAGGGGAATGTCTATGCGGAAATTAATGTTAAAGCGTTGAAGTTGAGTTTAGAGTCAAATGGTGGAGCAAAGTTT…	597	27.9887
>S13 seq2_118	ATGATTGACCCATCTGCCACTTCCCGGTATGGTTCCCCACGTTTAGTTAGTAATGGTTTTCGGCATCGGAGAAAAGTGGTGTATCAGCGGGTAGGGCACAGGCGATTTTCTCTCATTTTCTTTTTCGTTGTGGTTCTGGGGCGGTCCCCGCGGCTGTGGGCTCAGGTTTCGTTCACCCCGGATATTGAAGGCTATGCGGAGCTGGCCTGGGGCATTGCATCCGAAGATGGTAGCGCCGGAAACCTCAAGCATGGATTTAAGACTACTACTGATTTTAAGATTGTGTTCCCCATTGTGGCAAAGAAGGATTTCAAGTACCGCGGTGAGGGGAATGTCTATGCGGAAATTAATGTTAAAGCGTTGAAGTTGAGTTTAGAGTCAAATGGTGGAGCAAAGTTT…	118	5.53211
>S13 seq4_195	ATGATTGACCCATCTGCCACTTCCCGGTATGGTTCCCCACGTTTAGTTAGTAATGGTTTTCGGCATCGGAGAAAAGTGGTGTATCAGCGGGTAGGGCACAGGCGATTTTCTCTCATTTTCTTTTTCGTTGTGGTTCTGGGGCGGTCCCCGCGGCTGTGGGCTCAGGTTTCGTTCACCCCGGATATTGAAGGCTATGCGGAGCTGGCCTGGGGCATTGCATCCGAAGATGGTAGCGCCGGAAACCTCAAGCATGGATTTAAGACTACTACTGATTTTAAGATTGTGTTCCCCATTGTGGCAAAGAAGGATTTCAAGTACCGCGGTGAGGGGAATGTCTATGCGGAAATTAATGTTAAAGCGTTGAAGTTGAGTTTAGAGTCAAATGGTGGAGCAAAGTTT…	195	9.14205
>S13 seq6_95	ATGATTGACCCATCTGCCACTTCCCGGTATGGTTCCCCACGTTTAGTTAGTAATGGTTTTCGGCATCGGAGAAAAGTGGTGTATCAGCGGGTAGGGCACAGGCGATTTTCTCTCATTTTCTTTTTCGTTGTGGTTCTGGGGCGGTCCCCGCGGCTGTGGGCTCAGGTTTCGTTCACCCCGGATATTGAAGGCTATGCGGAGCTGGCCTGGGGCATTGCATCCGAAGATGGTAGCGCCGGAAACCTCAAGCATGGATTTAAGACTACTACTGATTTTAAGATTGTGTTCCCCATTGTGGCAAAGAAGGATTTCAAGTACCGCGGTGAGGGGAATGTCTATGCGGAAATTAATGTTAAAGCGTTGAAGTTGAGTTTAGAGTCAAATGGTGGAGCAAAGTTT…	95	4.45382
>S13 seq7_141	ATGATTGACCCATCTGCCACTTCCCGGTATGGTTCCCCACGTTTAGTTAGTAATGGTTTTCGGCATCGGAGAAAAGTGGTGTATCAGCGGGTAGGGCACAGGCGATTTTCTCTCATTTTCTTTTTCGTTGTGGTTCTGGGGCGGTCCCCGCGGCTGTGGGCTCAGGTTTCGTTCACCCCGGATATTGAAGGCTATGCGGAGCTGGCCTGGGGCATTGCATCCGAAGATGGTAGCGCCGGAAACCTCAAGCATGGATTTAAGACTACTACTGATTTTAAGATTGTGTTCCCCATTGTGGCAAAGAAGGATTTCAAGTACCGCGGTGAGGGGAATGTCTATGCGGAAATTAATGTTAAAGCGTTGAAGTTGAGTTTAGAGTCAAATGGTGGAGCAAAGTTT…	141	6.61041
>S13 seq8_41	ATGATTGACCCATCTGCCACTTCCCGGTATGGTTCCCCACGTTTAGTTAGTAATGGTTTTCGGCATCGGAGAAAAGTGGTGTATCAGCGGGTAGGGCACAGGCGATTTTCTCTCATTTTCTTTTTCGTTGTGGTTCTGGGGCGGTCCCCGCGGCTGTGGGCTCAGGTTTCGTTCACCCCGGATATTGAAGGCTATGCGGAGCTGGCCTGGGGCATTGCATCCGAAGATGGTAGCGCCGGAAACCTCAAGCATGGATTTAAGACTACTACTGATTTTAAGATTGTGTTCCCCATTGTGGCAAAGAAGGATTTCAAGTACCGCGGTGAGGGGAATGTCTATGCGGAAATTAATGTTAAAGCGTTGAAGTTGAGTTTAGAGTCAAATGGTGGAGCAAAGTTT…	41	1.92218
>S13 seq9_26	ATGATTGACCCATCTGCCACTTCCCGGTATGGTTCCCCACGTTTAGTTAGTAATGGTTTTCGGCATCGGAGAAAAGTGGTGTATCAGCGGGTAGGGCACAGGCGATTTTCTCTCATTTTCTTTTTCGTTGTGGTTCTGGGGCGGTCCCCGCGGCTGTGGGCTCAGGTTTCGTTCACCCCGGATATTGAAGGCTATGCGGAGCTGGCCTGGGGCATTGCATCCGAAGATGGTAGCGCCGGAAACCTCAAGCATGGATTTAAGACTACTACTGATTTTAAGATTGTGTTCCCCATTGTGGCAAAGAAGGATTTCAAGTACCGCGGTGAGGGGAATGTCTATGCGGAAATTAATGTTAAAGCGTTGAAGTTGAGTTTAGAGTCAAATGGTGGAGCAAAGTTT…	26	1.21894
>S13 seq11_45	ATGATTGACCCATCTGCCACTTCCCGGTATGGTTCCCCACGTTTAGTTAGTAATGGTTTTCGGCATCGGAGAAAAGTGGTGTATCAGCGGGTAGGGCACAGGCGATTTTCTCTCATTTTCTTTTTCGTTGTGGTTCTGGGGCGGTCCCCGCGGCTGTGGGCTCAGGTTTCGTTCACCCCGGATATTGAAGGCTATGCGGAGCTGGCCTGGGGCATTGCATCCGAAGATGGTAGCGCCGGAAACCTCAAGCATGGATTTAAGACTACTACTGATTTTAAGATTGTGTTCCCCATTGTGGCAAAGAAGGATTTCAAGTACCGCGGTGAGGGGAATGTCTATGCGGAAATTAATGTTAAAGCGTTGAAGTTGAGTTTAGAGTCAAATGGTGGAGCAAAGTTT…	45	2.1097
>S13 seq14_59	ATGATTGACCCATCTGCCACTTCCCGGTATGGTTCCCCACGTTTAGTTAGTAATGGTTTTCGGCATCGGAGAAAAGTGGTGTATCAGCGGGTAGGGCACAGGCGATTTTCTCTCATTTTCTTTTTCGTTGTGGTTCTGGGGCGGTCCCCGCGGCTGTGGGCTCAGGTTTCGTTCACCCCGGATATTGAAGGCTATGCGGAGCTGGCCTGGGGCATTGCATCCGAAGATGGTAGCGCCGGAAACCTCAAGCATGGATTTAAGACTACTACTGATTTTAAGATTGTGTTCCCCATTGTGGCAAAGAAGGATTTCAAGTACCGCGGTGAGGGGAATGTCTATGCGGAAATTAATGTTAAAGCGTTGAAGTTGAGTTTAGAGTCAAATGGTGGAGCAAAGTTT…	59	2.76606
>S13 seq15_31	ATGATTGACCCATCTGCCACTTCCCGGTATGGTTCCCCACGTTTAGTTAGTAATGGTTTTCGGCATCGGAGAAAAGTGGTGTATCAGCGGGTAGGGCACAGGCGATTTTCTCTCATTTTCTTTTTCGTTGTGGTTCTGGGGCGGTCCCCGCGGCTGTGGGCTCAGGTTTCGTTCACCCCGGATATTGAAGGCTATGCGGAGCTGGCCTGGGGCATTGCATCCGAAGATGGTAGCGCCGGAAACCTCAAGCATGGATTTAAGACTACTACTGATTTTAAGATTGTGTTCCCCATTGTGGCAAAGAAGGATTTCAAGTACCGCGGTGAGGGGAATGTCTATGCGGAAATTAATGTTAAAGCGTTGAAGTTGAGTTTAGAGTCAAATGGTGGAGCAAAGTTT…	31	1.45335
>S13 seq17_26	ATGATTGACCCATCTGCCACTTCCCGGTATGGTTCCCCACGTTTAGTTAGTAATGGTTTTCGGCATCGGAGAAAAGTGGTGTATCAGCGGGTAGGGCACAGGCGATTTTCTCTCATTTTCTTTTTCGTTGTGGTTCTGGGGCGGTCCCCGCGGCTGTGGGCTCAGGTTTCGTTCACCCCGGATATTGAAGGCTATGCGGAGCTGGCCTGGGGCATTGCATCCGAAGATGGTAGCGCCGGAAACCTCAAGCATGGATTTAAGACTACTACTGATTTTAAGATTGTGTTCCCCATTGTGGCAAAGAAGGATTTCAAGTACCGCGGTGAGGGGAATGTCTATGCGGAAATTAATGTTAAAGCGTTGAAGTTGAGTTTAGAGTCAAATGGTGGAGCAAAGTTT…	26	1.21894
>S13 seq18_61	ATGATTGACCCATCTGCCACTTCCCGGTATGGTTCCCCACGTTTAGTTAGTAATGGTTTTCGGCATCGGAGAAAAGTGGTGTATCAGCGGGTAGGGCACAGGCGATTTTCTCTCATTTTCTTTTTCGTTGTGGTTCTGGGGCGGTCCCCGCGGCTGTGGGCTCAGGTTTCGTTCACCCCGGATATTGAAGGCTATGCGGAGCTGGCCTGGGGCATTGCATCCGAAGATGGTAGCGCCGGAAACCTCAAGCATGGATTTAAGACTACTACTGATTTTAAGATTGTGTTCCCCATTGTGGCAAAGAAGGATTTCAAGTACCGCGGTGAGGGGAATGTCTATGCGGAAATTAATGTTAAAGCGTTGAAGTTGAGTTTAGAGTCAAATGGTGGAGCAAAGTTT…	61	2.85982
>S13 seq19_27	ATGATTGACCCATCTGCCACTTCCCGGTATGGTTCCCCACGTTTAGTTAGTAATGGTTTTCGGCATCGGAGAAAAGTGGTGTATCAGCGGGTAGGGCACAGGCGATTTTCTCTCATTTTCTTTTTCGTTGTGGTTCTGGGGCGGTCCCCGCGGCTGTGGGCTCAGGTTTCGTTCACCCCGGATATTGAAGGCTATGCGGAGCTGGCCTGGGGCATTGCATCCGAAGATGGTAGCGCCGGAAACCTCAAGCATGGATTTAAGACTACTACTGATTTTAAGATTGTGTTCCCCATTGTGGCAAAGAAGGATTTCAAGTACCGCGGTGAGGGGAATGTCTATGCGGAAATTAATGTTAAAGCGTTGAAGTTGAGTTTAGAGTCAAATGGTGGAGCAAAGTTT…	27	1.26582
>S13 seq20_28	ATGATTGACCCATCTGCCACTTCCCGGTATGGTTCCCCACGTTTAGTTAGTAATGGTTTTCGGCATCGGAGAAAAGTGGTGTATCAGCGGGTAGGGCACAGGCGATTTTCTCTCATTTTCTTTTTCGTTGTGGTTCTGGGGCGGTCCCCGCGGCTGTGGGCTCAGGTTTCGTTCACCCCGGATATTGAAGGCTATGCGGAGCTGGCCTGGGGCATTGCATCCGAAGATGGTAGCGCCGGAAACCTCAAGCATGGATTTAAGACTACTACTGATTTTAAGATTGTGTTCCCCATTGTGGCAAAGAAGGATTTCAAGTACCGCGGTGAGGGGAATGTCTATGCGGAAATTAATGTTAAAGCGTTGAAGTTGAGTTTAGAGTCAAATGGTGGAGCAAAGTTT…	28	1.31271
>S13 seq21_68	ATGATTGACCCATCTGCCACTTCCCGGTATGGTTCCCCACGTTTAGTTAGTAATGGTTTTCGGCATCGGAGAAAAGTGGTGTATCAGCGGGTAGGGCACAGGCGATTTTCTCTCATTTTCTTTTTCGTTGTGGTTCTGGGGCGGTCCCCGCGGCTGTGGGCTCAGGTTTCGTTCACCCCGGATATTGAAGGCTATGCGGAGCTGGCCTGGGGCATTGCATCCGAAGATGGTAGCGCCGGAAACCTCAAGCATGGATTTAAGACTACTACTGATTTTAAGATTGTGTTCCCCATTGTGGCAAAGAAGGATTTCAAGTACCGCGGTGAGGGGAATGTCTATGCGGAAATTAATGTTAAAGCGTTGAAGTTGAGTTTAGAGTCAAATGGTGGAGCAAAGTTT…	68	3.188
>S13 seq22_32	ATGATTGACCCATCTGCCACTTCCCGGTATGGTTCCCCACGTTTAGTTAGTAATGGTTTTCGGCATCGGAGAAAAGTGGTGTATCAGCGGGTAGGGCACAGGCGATTTTCTCTCATTTTCTTTTTCGTTGTGGTTCTGGGGCGGTCCCCGCGGCTGTGGGCTCAGGTTTCGTTCACCCCGGATATTGAAGGCTATGCGGAGCTGGCCTGGGGCATTGCATCCGAAGATGGTAGCGCCGGAAACCTCAAGCATGGATTTAAGACTACTACTGATTTTAAGATTGTGTTCCCCATTGTGGCAAAGAAGGATTTCAAGTACCGCGGTGAGGGGAATGTCTATGCGGAAATTAATGTTAAAGCGTTGAAGTTGAGTTTAGAGTCAAATGGTGGAGCAAAGTTT…	32	1.50023
>S13 seq25_34	ATGATTGACCCATCTGCCACTTCCCGGTATGGTTCCCCACGTTTAGTTAGTAATGGTTTTCGGCATCGGAGAAAAGTGGTGTATCAGCGGGTAGGGCACAGGCGATTTTCTCTCATTTTCTTTTTCGTTGTGGTTCTGGGGCGGTCCCCGCGGCTGTGGGCTCAGGTTTCGTTCACCCCGGATATTGAAGGCTATGCGGAGCTGGCCTGGGGCATTGCATATGAAAATGGTAGCGCCGGAAACCTCAAGCATGGATTTAAGACTACTACTGATTTTAAGATTGTGTTCCCCATTGTGGCAAAGAAGGATTTCAAGTACCGCGGTGAGGGGAATGTCTATGCGGAAATTAATGTTAAAGCGTTGAAGTTGAGTTTAGAGTCAAATGGTGGAGCAAAGTTT…	34	1.594
>S13 seq26_20	ATGATTGACCCATCTGCCACTTCCCGGTATGGTTCCCCACGTTTAGTTAGTAATGGTTTTCGGCATCGGAGAAAAGTGGTGTATCAGCGGGTAGGGCACAGGCGATTTTCTCTCATTTTCTTTTTCGTTGTGGTTCTGGGGCGGTCCCCGCGGCTGTGGGCTCAGGTTTCGTTCACCCCGGATATTGAAGGCTATGCGGAGCTGGCCTGGGGCATTGCATCCGAAGATGGTAGCGCCGGAAACCTCAAGCATGGATTTAAGACTACTACTGATTTTAAGATTGTGTTCCCCATTGTGGCAAAGAAGGATTTCAAGTACCGCGGTGAGGGGAATGTCTATGCGGAAATTAATGTTAAAGCGTTGAAGTTGAGTTTAGAGTCAAATGGTGGAGCAAAGTTT…	20	0.937647
>S13 seq27_20	ATGATTGACCCATCTGCCACTTCCCGGTATGGTTCCCCACGTTTAGTTAGTAATGGTTTTCGGCATCGGAGAAAAGTGGTGTATCAGCGGGTAGGGCACAGGCGATTTTCTCTCATTTTCTTTTTCGTTGTGGTTCTGGGGCGGTCCCCGCGGCTGTGGGCTCAGGTTTCGTTCACCCCGGATATTGAAGGCTATGCGGAGCTGGCCTGGGGCATTGCATCCGAAGATGGTAGCGCCGGAAACCTCAAGCATGGATTTAAGACTACTACTGATTTTAAGATTGTGTTCCCCATTGTGGCAAAGAAGGATTTCAAGTACCGCGGTGAGGGGAATGTCTATGCGGAAATTAATGTTAAAGCGTTGAAGTTGAGTTTAGAGTCAAATGGTGGAGCAAAGTTT…	20	0.937647
>S13 seq32_34	ATGATTGACCCATCTGCCACTTCCCGGTATGGTTCCCCACGTTTAGTTAGTAATGGTTTTCGGCATCGGAGAAAAGTGGTGTATCAGCGGGTAGGGCACAGGCGATTTTCTCTCATTTTCTTTTTCGTTGTGGTTCTGGGGCGGCCCCCGCGGCTGTGGGCTCAGGTTTCGTTCACCCCGGATATTGAAGGCTATGCGGAGCTGGCCTGGGGCATTGCATCCGAAGATGGTAGCGCCGGAAACCTCAAGCATGGATTTAAGACTACTACTGATTTTAAGATTGTGTTCCCCATTGTGGCAAAGAAGGATTTCAAGTACCGCGGTGAGGGGAATGTCTATGCGGAAATTAATGTTAAAGCGTTGAAGTTGAGTTTAGAGTCAAATGGTGGAGCAAAGTTT…	34	1.594
>S13 seq33_24	ATGATTGACCCATCTGCCACTTCCCGGTATGGTTCCCCACGTTTAGTTAGTAATGGTTTTCGGCATCGGAGAAAAGTGGTGTATCAGCGGGTAGGGCACAGGCGATTTTCTCTCATTTTCTTTTTCGTTGTGGTTCTGGGGCGGTCCCCGCGGCTGTGGGCTCAGGTTTCGTTCACCCCGGATATTGAAGGCTATGCGGAGCTGGCCTGGGGCATTGCATCCGAAGATGGTAGCGCCGGAAACCTCAAGCATGGATTTAAGACTACTACTGATTTTAAGATTGTGTTCCCCATTGTGGCAAAGAAGGATTTCAAGTACCGCGGTGAGGGGAATGTCTATGCGGAAATTAATGTTAAAGCGTTGAAGTTGAGTTTAGAGTCAAATGGTGGAGCAAAGTTT…	24	1.12518
>S13 seq34_22	ATGATTGACCCATCTGCCACTTCCCGGTATGGTTCCCCACGTTTAGTTAGTAATGGTTTTCGGCATCGGAGAAAAGTGGTGTATCAGCGGGTAGGGCACAGGCGATTTTCTCTCATTTTCTTTTTCGTTGTGGTTCTGGGGCGGTCCCCGCGGCTGTGGGCTCAGGTTTCGTTCACCCCGGATATTGAAGGCTATGCGGAGCTGGCCTGGGGCATTGCATCCGAAGATGGTAGCGCCGGAAACCTCAAGCATGGATTTAAGACTACTACTGATTTTAAGATTGTGTTCCCCATTGTGGCAAAGAAGGATTTCAAGTACCGCGGTGAGGGGAATGTCTATGCGGAAATTAATGTTAAAGCGTTGAAGTTGAGTTTAGAGTCAAATGGTGGAGCAAAGTTT…	22	1.03141
>S13 seq37_27	ATGATTGACCCATCTGCCACTTCCCGGTATGGTTCCCCACGTTTAGTTAGTAATGGTTTTCGGCATCGGAGAAAAGTGGTGTATCAGCGGGTAGGGCACAGGCGATTTTCTCTCATTTTCTTTTTCGTTGTGGTTCTGGGGCGGTCCCCGCGGCTGTGGGCTCAGGTTTCGTTCACCCCGGATATTGAAGGCTATGCGGAGCTGGCCTGGGGCATTGCATCCGAAGATGGTAGCGCCGGAAACCTCAAGCATGGATTTAAGACTACTACTGATTTTAAGATTGTGTTCCCCATTGTGGCAAAGAAGGATTTCAAGTACCGCGGTGAGGGGAATGTCTATGCGGAAATTAATGTTAAAGCGTTGAAGTTGAGTTTAGAGTCAAATGGTGGAGCAAAGTTT…	27	1.26582
>S13 seq39_21	ATGATTGACCCATCTGCCACTTCCCGGTATGGTTCCCCACGTTTAGTTAGTAATGGTTTTCGGCATCGGAGAAAAGTGGTGTATCAGCGGGTAGGGCACAGGCGATTTTCTCTCATTTTCTTTTTCGTTGTGGTTCTGGGGCGGTCCCCGCGGCTGTGGGCTCAGGTTTCGTTCACCCCGGATATTGAAGGCTATGCGGAGCTGGCCTGGGGCATTGCATCCGAAGATGGTAGCGCCGGAAACCTCAAGCATGGATTTAAGACTACTACTGATTTTAAGATTGTGTTCCCCATTGTGGCAAAGAAGGATTTCAAGTACCGCGGTGAGGGGAATGTCTATGCGGAAATTAATGTTAAAGCGTTGAAGTTGAGTTTAGAGTCAAATGGTGGAGCAAAGTTT…	21	0.984529
>S13 seq40_32	ATGATTGACCCATCTGCCACTTCCCGGTATGGTTCCCCACGTTTAGTTAGTAATGGTTTTCGGCATCGGAGAAAAGTGGTGTATCAGCGGGTAGGGCACAGGCGATTTTCTCTCATTTTCTTTTTCGTTGTGGTTCTGGGGCGGTCCCCGCGGCTGTGGGCTCAGGTTTCGTTCACCCCGGATATTGAAGGCTATGCGGAGCTGGCCTGGGGCATTGCATCCGAAGATGGTAGCGCCGGAAACCTCAAGCATGGATTTAAGACTACTACTGATTTTAAGATTGTGTTCCCCATTGTGGCAAAGAAGGATTTCAAGTACCGCGGTGAGGGGAATGTCTATGCGGAAATTAATGTTAAAGCGTTGAAGTTGAGTTTAGAGTCAAATGGTGGAGCAAAGTTT…	32	1.50023
>S13 seq42_23	ATGATTGACCCATCTGCCACTTCCCGGTATGGTTCCCCACGTTTAGTTAGTAATGGTTTTCGGCATCGGAGAAAAGTGGTGTATCAGCGGGTAGGGCACAGGCGATTTTCTCTCATTTTCTTTTTCGTTGTGGTTCTGGGGCGGTCCCCGCGGCTGTGGGCTCAGGTTTCGTTCACCCCGGATATTGAAGGCTATGCGGAGCTGGCCTGGGGCATTGCATCCGAAGATGGTAGCGCCGGAAACCTCAAGCATGGATTTAAGACTACTACTGATTTTAAGATTGTGTTCCCCATTGTGGCAAAGAAGGATTTCAAGTACCGCGGTGAGGGGAATGTCTATGCGGAAATTAATGTTAAAGCGTTGAAGTTGAGTTTAGAGTCAAATGGTGGAGCAAAGTTT…	23	1.07829
>S13 seq45_19	ATGATTGACCCATCTGCCACTTCCCGGTATGGTTCCCCACGTTTAGTTAGTAATGGTTTTCGGCATCGGAGAAAAGTGGTGTATCAGCGGGTAGGGCACAGGCGATTTTCTCTCATTTTCTTTTTCGTTGTGGTTCTGGGGCGGTCCCCGCGGCTGTGGGCTCAGGTTTCGTTCACCCCGGATATTGAAGGCTATGCGGAGCTGGCCTGGGGCATTGCATATGAAAATGGTAGCGCCGGAAACCTCAAGCATGGATTTAAGACTACTACTGATTTTAAGATTGTGTTCCCCATTGTGGCAAAGAAGGATTTCAAGTACCGCGGTGAGGGGAATGTCTATGCGGAAATTAATGTTAAAGCGTTGAAGTTGAGTTTAGAGTCAAATGGTGGAGCAAAGTTT…	19	0.890764
>S13 seq46_37	ATGATTGACCCATCTGCCACTTCCCGGTATGGTTCCCCACGTTTAGTTAGTAATGGTTTTCGGCATCGGAGAAAAGTGGTGTATCAGCGGGTAGGGCACAGGCGATTTTCTCTCATTTTCTTTTTCGTTGTGGTTCTGGGGCGGTCCCCGCGGCTGTGGGCTCAGGTTTCGTTCACCCCGGATATTGAAGGCTATGCGGAGCTGGCCTGGGGCATTGCATCCGAAGATGGTAGCGCCGGAAACCTCAAGCATGGATTTAAGACTACTACTGATTTTAAGATTGTGTTCCCCATTGTGGCAAAGAAGGATTTCAAGTACCGCGGTGAGGGGAATGTCTATGCGGAAATTAATGTTAAAGCGTTGAAGTTGAGTTTAGAGTCAAATGGTGGAGCAAAGTTT…	37	1.73465
>S13 seq53_37	ATGATTGACCCATCTGCCACTTCCCGGTATGGTTCCCCACGTTTAGTTAGTAATGGTTTTCGGCATCGGAGAAAAGTGGTGTATCAGCGGGTAGGGCACAGGCGATTTTCTCTCATTTTCTTTTTCGTTGTGGTTCTGGGGCGGTCCCCGCGGCTGTGGGCTCAGGTTTCGTTCACCCCGGATATTGAAGGCTATGCGGAGCTGGCCTGGGGCATTGCATCCGAAGATGGTAGCGCCGGAAACCTCAAGCATGGATTTAAGACTACTACTGATTTTAAGATTGTGTTCCCCATTGTGGCAAAGAAGGATTTCAAGTACCGCGGTGAGGGGAATGTCTATGCGGAAATTAATGTTAAAGCGTTGAAGTTGAGTTTAGAGTCAAATGGTGGAGCAAAGTTT…	37	1.73465
>S13 seq55_16	ATGATTGACCCATCTGCCACTTCCCGGTATGGTTCCCCACGTTTAGTTAGTAATGGTTTTCGGCATCGGAGAAAAGTGGTGTATCAGCGGGTAGGGCACAGGCGATTTTCTCTCATTTTCTTTTTCGTTGTGGTTCTGGGGCGGTCCCCGCGGCTGTGGGCTCAGGTTTCGTTCACCCCGGATATTGAAGGCTATGCGGAGCTGGCCTGGGGCATTGCATCCGAAGATGGTAGCGCCGGAAACCTCAAGCATGGATTTAAGACTACTACTGATTTTAAGATTGTGTTCCCCATTGTGGCAAAGAAGGATTTCAAGTACCGCGGTGAGGGGAATGTCTATGCGGAAATTAATGTTAAAGCGTTGAAGTTGAGTTTAGAGTCAAATGGTGGAGCAAAGTTT…	16	0.750117
>S13 seq57_46	ATGATTGACCCATCTGCCACTTCCCGGTATGGTTCCCCACGTTTAGTTAGTAATGGTTTTCGGCATCGGAGAAAAGTGGTGTATCAGCGGGTAGGGCACAGGCGATTTTCTCTCATTTTCTTTTTCGTTGTGGTTCTGGGGCGGTCCCCGCGGCTGTGGGCTCAGGTTTCGTTCACCCCGGATATTGAAGGCTATGCGGAGCTGGCCTGGGGCATTGCATCCGAAGATGGTAGCGCCGGAAACCTCAAGCATGGATTTAAGACTACTACTGATTTTAAGATTGTGTTCCCCATTGTGGCAAAGAAGGATTTCAAGTACCGCGGTGAGGGGAATGTCTATGCGGAAATTAATGTTAAAGCGTTGAAGTTGAGTTTAGAGTCAAATGGTGGAGCAAAGTTT…	46	2.15659
>S13 seq58_13	ATGATTGACCCATCTGCCACTTCCCGGTATGGTTCCCCACGTTTAGTTAGTAATGGTTTTCGGCATCGGAGAAAAGTGGTGTATCAGCGGGTAGGGCACAGGCGATTTTCTCTCATTTTCTTTTTCGTTGTGGTTCTGGGGCGGTCCCCGCGGCTGTGGGCTCAGGTTTCGTTCACCCCGGATATTGAAGGCTATGCGGAGCTGGCCTGGGGCATTGCATCCGAAGATGGTAGCGCCGGAAACCTCAAGCATGGATTTAAGACTACTACTGATTTTAAGATTGTGTTCCCCATTGTGGCAAAGAAGGATTTCAAGTACCGCGGTGAGGGGAATGTCTATGCGGAAATTAATGTTAAAGCGTTGAAGTTGAGTTTAGAGTCAAATGGTGGAGCAAAGTTT…	13	0.60947
>S13 seq59_10	ATGATTGACCCATCTGCCACTTCCCGGTATGGTTCCCCACGTTTAGTTAGTAATGGTTTTCGGCATCGGAGAAAAGTGGTGTATCAGCGGGTAGGGCACAGGCGATTTTCTCTCATTTTCTTTTTCGTTGTGGTTCTGGGGCGGTCCCCGCGGCTGTGGGCTCAGGTTTCGTTCACCCCGGATATTGAAGGCTATGCGGAGCTGGCCTGGGGCATTGCATCCGAAGATGGTAGCGCCGGAAACCTCAAGCATGGATTTAAGACTACTACTGATTTTAAGATTGTGTTCCCCATTGTGGCAAAGAAGGATTTCAAGTACCGCGGTGAGGGGAATGTCTATGCGGAAATTAATGTTAAAGCGTTGAAGTTGAGTTTAGAGTCAAATGGTGGAGCAAAGTTT…	10	0.468823
>S13 seq60_21	ATGATTGACCCATCTGCCACTTCCCGGTATGGTTCCCCACGTTTAGTTAGTAATGGTTTTCGGCATCGGAGAAAAGTGGTGTATCAGCGGGTAGGGCACAGGCGATTTTCTCTCATTTTCTTTTTCGTTGTGGTTCTGGGGCGGTCCCCGCGGCTGTGGGCTCAGGTTTCGTTCACCCCGGATATTGAAGGCTATGCGGAGCTGGCCTGGGGCATTGCATCCGAAGATGGTAGCGCCGGAAACCTCAAGCATGGATTTAAGACTACTACTGATTTTAAGATTGTGTTCCCCATTGTGGCAAAGAAGGATTTCAAGTACCGCGGTGAGGGGAATGTCTATGCGGAAATTAATGTTAAAGCGTTGAAGTTGAGTTTAGAGTCAAATGGTGGAGCAAAGTTT…	21	0.984529
>S13 seq62_8	ATGATTGACCCATCTGCCACTTCCCGGTATGGTTCCCCACGTTTAGTTAGTAATGGTTTTCGGCATCGGAGAAAAGTGGTGTATCAGCGGGTAGGGCACAGGCGATTTTCTCTCATTTTCTTTTTCGTTGTGGTTCTGGGGCGGTCCCCGCGGCTGTGGGCTCAGGTTTCGTTCACCCCGGATATTGAAGGCTATGCGGAGCTGGCCTGGGGCATTGCATCCGAAGATGGTAGCGCCGGAAACCTCAAGCATGGATTTAAGACTACTACTGATTTTAAGATTGTGTTCCCCATTGTGGCAAAGAAGGATTTCAAGTACCGCGGTGAGGGGAATGTCTATGCGGAAATTAATGTTAAAGCGTTGAAGTTGAGTTTAGAGTCAAATGGTGGAGCAAAGTTT…	8	0.375059
>S13 seq63_33	ATGATTGACCCATCTGCCACTTCCCGGTATGGTTCCCCACGTTTAGTTAGTAATGGTTTTCGGCATCGGAGAAAAGTGGTGTATCAGCGGGTAGGGCACAGGCGATTTTCTCTCATTTTCTTTTTCGTTGTGGTTCTGGGGCGGTCCCCGCGGCTGTGGGCTCAGGTTTCGTTCACCCCGGATATTGAAGGCTATGCGGAGCTGGCCTGGGGCATTGCATCCGAAGATGGTAGCGCCGGAAACCTCAAGCATGGATTTAAGACTACTACTGATTTTAAGATTGTGTTCCCCATTGTGGCAAAGAAGGATTTCAAGTACCGCGGTGAGGGGAATGTCTATGCGGAAATTAATGTTAAAGCGTTGAAGTTGAGTTTAGAGTCAAATGGTGGAGCAAAGTTT…	33	1.54712
>S13 seq65_15	ATGATTGACCCATCTGCCACTTCCCGGTATGGTTCCCCACGTTTAGTTAGTAATGGTTTTCGGCATCGGAGAAAAGTGGTGTATCAGCGGGTAGGGCACAGGCGATTTTCTCTCATTTTCTTTTTCGTTGTGGTTCTGGGGCGGTCCCCGCGGCTGTGGGCTCAGGTTTCGTTCACCCCGGATATTGAAGGCTATGCGGAGCTGGCCTGGGGCATTGCATCCGAAGATGGTAGCGCCGGAAACCTCAAGCATGGATTTAAGACTACTACTGATTTTAAGATTGTGTTCCCCATTGTGGCAAAGAAGGATTTCAAGTACCGCGGTGAGGGGAATGTCTATGCGGAAATTAATGTTAAAGCGTTGAAGTTGAGTTTAGAGTCAAATGGTGGAGCAAAGTTT…	15	0.703235
>S13 seq68_13	ATGATTGACCCATCTGCCACTTCCCGGTATGGTTCCCCACGTTTAGTTAGTAATGGTTTTCGGCATCGGAGAAAAGTGGTGTATCAGCGGGTAGGGCACAGGCGATTTTCTCTCATTTTCTTTTTCGTTGTGGTTCTGGGGCGGTCCCCGCGGCTGTGGGCTCAGGTTTCGTTCACCCCGGATATTGAAGGCTATGCGGAGCTGGCCTGGGGCATTGCATCCGAAGATGGTAGCGCCGGAAACCTCAAGCATGGATTTAAGACTACTACTGATTTTAAGATTGTGTTCCCCATTGTGGCAAAGAAGGATTTCAAGTACCGCGGTGAGGGGAATGTCTATGCGGAAATTAATGTTAAAGCGTTGAAGTTGAGTTTAGAGTCAAATGGTGGAGCAAAGTTT…	13	0.60947
>S13 seq73_18	ATGATTGACCCATCTGCCACTTCCCGGTATGGTTCCCCACGTTTAGTTAGTAATGGTTTTCGGCATCGGAGAAAAGTGGTGTATCAGCGGGTAGGGCACAGGCGATTTTCTCTCATTTTCTTTTTCGTTGTGGTTCTGGGGCGGTCCCCGCGGCTGTGGGCTCAGGTTTCGTTCACCCCGGATATTGAAGGCTATGCGGAGCTGGCCTGGGGCATTGCATCCGATGGTAGCGCCGGAAACCTCAAGCATGGATTTAAGACTACTACTGATTTTAAGATTGTGTTCCCCATTGTGGCAAAGAAGGATTTCAAGTACCGCGGTGAGGGGAATGTCTATGCGGAAATTAATGTTAAAGCGTTGAAGTTGAGTTTAGAGTCAAATGGTGGAGCAAAGTTTGAC…	18	0.843882
